# Supplementary material for: New constraints on Ti diffusion in quartz and the priming of silicic volcanic eruptions
Source: Nat Commun. 2023 Jul 17;14:4277. doi: 10.1038/s41467-023-39912-5 (PMC10352339; doi:10.1038/s41467-023-39912-5)
Supplement: Supplementary file 7 — Supplementary Data 4 [file 41467_2023_39912_MOESM7_ESM.xlsx]

## Sheet: Table 1
Data 1 Overview of the investigated samples
Sample name	Magma unit	Location	Coordinates	Age (Ma)	Estimated erupted magma volume (DRE km3)1	References	Tectonic setting	Magma type	Whole-rock SiO2 wt%	Mineralogy2	T (°C) quartz cores			based on3	T (°C) quartz rims			based on3	P (MPa)	References
Pinatubo	Crystal-rich white dacite of the June 15 1991 eruption	Mt. Pinatubo, Philippines	n.a.	erupted on June 15th 1991	5-6	Wiesner et al. (2004)	subduction-related	dacite	64-65	plag amph qtz mgt ilm apa anhy zirc	710	±	30	exp, zirc, Tsol	730	±	30	ox, zirc, Tiqtz	200±20	Pallister et al. (1996); Rutherford and Devine (1996); Luhr and Melson (1996); Mori et al. (1996); Scaillet and Evans (1999); Borisova et al. (2005); Lee and Hattori (2018); this study
Amalia3	Amalia Tuff	Tres Piedras, New Mexcio, USA	36°36'32.67" -105°59'19.30"	25.4	500-1000	Lipman (1988) Johnson et al. (1989)	extension	rhyolite	77-79	qtz san amph cpx mica fay tit mgt ilm apa zirc alla	725	±	25	ox, exp	725	±	25	ox, exp	200±50	Czamanske and Dillet (1988); Scaillet and MacDonald (2001); Arató and Audétat (2017); Johnson et al. (1988); Zimmerer et al. (2012); this study
Bandelier	Last-erupted (Uppermost Tshirege member)	Cochiti, New Mexcio, USA	35°42'29.95" -106°23'04.20"	1.26	400-500	Waelkens et al. (2022) Goff et al. (2014)	extension	rhyolite	76-79	qtz san cpx opx mgt ilm fay zirc apa alla chev	820	±	25	zirc, Tiqtz, mo	850	±	25	zirc, ox, px, Tiqtz	200±50	Warshaw and Smith (1988); Campbell et al. (2009); Audétat (2013); this study
Cotton1	Cottonwood Wash Tuff	Tule Valley Rd, Utah, USA	38°46'7.90" -113°23'27.86"	31.1	2000	Best et al. (2013)	subduction-related	dacite	62-69	qtz plag bio amph px mgt ilm zirc apa	745	±	25	zirc,	775	±	25	zirc, ox, Tiqtz	200±50	Ross (2015); Arató and Audétat (2017); this study
Cryst2	Tunnel Spring Tuff	Crystal Peak, Utah, USA	38°47'44.58" -113°35'50.42"	35.3	50	Best et al. (2013)	subduction-related	rhyolite	69-72	qtz san plag bio	660	±	30	zirc,	710	±	30	zirc, Tiqtz	480±80	Audétat (2013); this study
Hiko1	Hiko Tuff	Alamo, Nevada, USA	37°24'43.33" -115° 8'4.84"	18.5	1700	Best et al. (2013)	subduction-related	rhyolite	69-74	qtz plag san bio amph tit	720	±	30	Tiqtz	735	±	40	zirc, Tiqtz	220±40	Scott and Swadley (1992); this study
Lassen	Sunflower Flat rhyodacite	Lassen National Park, California, USA	n.a.	0.041	max. a few km3	Christiansen et al. (2002) Bertolett et al. (2014)	subduction-related	rhyodacite	68-70	plag amph bio qtz opx cpx	725	±	30	zirc	800	±	70	ox	200±100	Quinn (2014); Scruggs and Putirka (2018); Clynne et al. (2008); this study
Rainbow1	Rainbow Mt. Tuff	Beatty, Nevada, USA	36°54'10.57" -116°46'26.34"	10.3	a few tens of km3	Connors et al. (1998) Maldonaldo et al. (1990)	extension	rhyolite	n.a.	qtz plag san bio	725	±	25	zirc	755	±	25	zirc, Tiqtz	270±40	this study
Toba	Youngest Toba Tuff; NMNH 116398-4	Lake Toba, Indonesia	n.a.	0.074	5300	Chesner (1998) Costa et al. (2014)	subduction-related	rhyodacite to rhyolite	68-76	qtz plag san bio amph mgt ilm alla fay zirc opx po	730	±	20	zirc, ox, mo	750	±	30		150±50	Chesner (1998); Chesner and Luhr (2010); Reid and Vazquez (2017); Tierney et al. (2019); this study
n.a. – no information available
1) DRE – dense rock equivalent
2) qtz – quartz; plag – plagioclase; bio – biotite; amph – amphibole; mgt – magnetite; ilm – ilmenite; apa – apatite; anhy – anhydrite; zirc – zircon; san – sanidine; fay - fayalite; tit – titanite; alla – allanite; cpx – clinopyroxene; opx – orthopyroxene; chev – chevkinite; po – pyrrhotite
3) utilized thermometers:
ox - Fe-Ti-oxides; literature values (if necessary recalculated based on the model of Ghiorso and Evans, 2008)
zirc - zircon saturation temperature from MIs, using the Watson and Harrison (1983) model
Tiqtz - Ti concentration in quartz, calibrated against the zircon saturation temperatures of melt inclusions in the same samples
exp - experimental phase equilibria constraints
Tsol - magma solidus at the estimated crystallization presssure
px- two-pyroxene thermometry
mo - molybdenite solubility at magnetite+pyrrhotite saturation. Molybdenite saturation confirmed petrographically by the occurrence of molybdenite inclusions in quartz phenocrysts. Molybdenite solubility calculated according to Sun et al. (2014) and estimated fO2.
References
Arató R. and Audétat A. (2017) Vanadium magnetiteÐmelt oxybarometry of natural, silicic magmas: a comparison of various oxybarometers and thermometers. Contrib. Min. Petrol. 172, DOI:10.1007/s00410-017-1369-6.
Audétat A. (2013) Origin of Ti-rich rims in quartz phenocrysts from the Upper Bandelier Tuff and the Tunnel Spring Tuff, southwestern USA. Chem. Geol. 360-361, 99-104.
Bertolett E., Klemetti E. W. and Clynne M. A. (2014) Zircon ages and compositions of the Eagle Peak and Twin Lakes sequences, Lassen volcanic center, northern California. GSA conference.
Best M. G., Christiansen E. H., Deino A. L., Gromme S., Hart G. L. and Tingey D. G. (2013) The 36-18 Ma Indian Peak-Caliente ignimbrite field and calderas, southeastern Great Basin, USA: Multicyclic super-eruptions. Geosphere 9, 864-950.
Borisova A. Y., Pichavant M., Beny J.-M., Rouer O. and Pronost J. (2005) Constraints on dacite magma degassing and regime of the June 15, 1991, climactic eruption of Mount Pinatubo (Philippines): New data on melt and crystal inclusions in quartz. J. Volc. Geotherm. Res. 145, 35-67.
Campbell M. E., Hanson J. B., Minarik W. G. and Stix J. (2009) Thermal history of the Bandelier magmatic system: evidence for magmatic injection and recharge at 1.61 Ma as revealed by cathodoluminescence and titanium geothermometry. J. Geol. 117, 469-485.
Chesner C. A. (1998) Petrogenesis of the Toba Tuffs, Sumatra, Indonesia. J. Petrol. 39, 397-438.
Chesner C. A. and Luhr J. F. (2010) A melt inclusion study of the Toba Tuffs, Sumatra, Indonesia. J. Volc. Geotherm. Res. 197, 259-278.
Christiansen R. L., Clynne M. A. and Mufffler L. J. P., 2002. Geologic Map of the Lassen Peak, Chaos Crags, and Upper Hat Creek Area, CaliforniaGeologic Investigation Series I-2723. U.S. Geological Survey.
Clynne M. A., Mufffler L. J. P., Siems D. F., Taggart J. E. J. and Bruggman P., 2008. Major and EDXRF trace element chemical analyses of volcanic rocks from Lassen Volcanic National Park and vicinity.
Connors K. A., Weiss S. I. and Noble D. C., 1998. Geologic map of the northeastern Bullfrog Hills and vicinity, southern Nye County, Nevada Nevada Bureau of Mines and Geology; Map 112a. Nevada Bureau of Mines and Geology.
Costa A., Smith V. C., Macedonio G. and Matthews N. E. (2014) The magnitude and impact of the Youngest Toba Tuff super-eruption. Frontiers in Earth Science 2, doi: 10.3389/feart.2014.00016.
Czamanske G. K. and Dillet B. (1988) Alkali amphibole, tetrasilicic mica, and sodic pyroxene in peralkaline siliceous rocks, Questa Caldera, New Mexico. Am. J. Science 288-A, 358-392.
Goff F., Warren R. G., Goff C. J. and Dunbar N. W. (2014) Eruption of reverse-zoned upper Tshirege Member, Bandelier Tuff from centralized vents within Valles caldera, New Mexico. J. Volc. Geotherm. Res. 276, 82-104.
Johnson C. M., Czamanske G. K. and Lipman P. W. (1989) Geochemistry of intrusive rocks associated with the Latir volcanic field, New Mexico, and contrasts between evolution of plutonic and volcanic rocks. Contrib. Mineral. Petrol. 103, 90-109.
Johnson C. M. and Lipman P. W. (1988) Origin of Metaluminous and Alkaline Volcanic-Rocks of the Latir Volcanic Field, Northern Rio-Grande Rift, New-Mexico. Contrib Mineral Petr 100, 107-128.
Lee S. L. and Hattori K., 2018. Cooled magma reservoir conditions between explosive eruptions at Mount Pinatubo, PhilippinesAmerican Geophysical Union, Fall Meeting, Washington D.C.
Lipman P. W. (1988) Evolution of silicic magma in the upper crust: the mid-Tertiary Latir volcanic field and its cogenetic granitic batholith, northern New Mexico, U.S.A. Trans. Royal Soc. Edinburgh, Earth Sciences 79, 265-288.
Luhr J. F. and Melson W. G. (1996) Mineral and glass compositions in June 15, 1991, pumices: evidence for dynamic disequilibrium in the dacite of Mount Pinatubo In Fire and mud: eruptions and lahars of the Mount Pinatubo, Philippines (eds. C. G. Newhall and R. S. Punongbayan, 733-750. Univ. Washington Press, Seattle.
Maldonaldo F. (1990) Structural geology of the upper plate of the Bullfrog Hills detachment fault system, southern Nevada. Geol. Soc. Am. Bull. 102, 992-1006.
Mori J., Eberhart-Philipps D. and Harlow D. H. (1996) Three-dimensional velocity structure at Mount Pinatubo: resolving magma bodies and earthquake hypcenteres In Fire and mud: eruptions and lahars of the Mount Pinatubo, Philippines (eds. C. G. Newhall and R. S. Punongbayan, 371-382. Univ. Washington Press, Seattle.
Pallister J. S., Hoblitt R. P., Meeker G. P., Knight R. J. and Siems D. F. (1996) Magma mixing at Mount Pinatubo: petrographic and chemical evidence from the 1991 deposits In Fire and mud: eruptions and lahars of the Mount Pinatubo, Philippines (eds. C. G. Newhall and R. S. Punongbayan, 687-731. Univ. Washington Press, Seattle.
Quinn E. T., 2014. Epxerimental determination of pre-eruptive storage conditions and continuous decompression of rhyodacite magma erupted from Chaos Crags, Lassen Volcanic Center, California, Humboldt State University.
Reid M. R., Coath C. D., Harrison T. M. and McKeegan K. D. (1997) Prolonged residence times for the youngest rhyolites associated with Long Valley Caldera: 230Th—238U ion microprobe dating of young zircons. Earth Planet. Sci. Lett. 150, 27-39.
Ross K. T., 2015. Cooling before super-eruption: no role for rejuvenation in the Cottonwood Wash Tuff magma body, Southern Great Basin Ignimbrite Province, Utah and Nevada, Brigham Young University.
Rutherford M. J. and Devine J. (1996) Preeruption pressure-temperature conditions and volatiles in the 1991 dacitic magma of Mount Pinatubo In Fire and mud: eruptions and lahars of the Mount Pinatubo, Philippines (eds. C. G. Newhall and R. S. Punongbayan, 751-766. Univ. Washington Press, Seattle.
Scaillet B. and Evans B. W. (1999) The 15 June 1991 eruption of Mount Pinatubo. I. Phase equilibria and pre-eruption P-T-fO2-fH2O conditions of the dacite magma. J. Petrol. 40, 381-411.
Scaillet B. and MacDonald R. (2001) Phase relations of peralkaline silicic magmas and petrogenetic implications. J. Petrol. 42, 825-845.
Scott R. B. and Swadley W. C. (1992) Geologic studies in the Basin and Range – Colorado Plateau transition in Southeastern Nevada, Southwestern Utah, and Northwestern Arizona, 1992. U.S. Geological Survey Bulletin 2056, 284.
Scruggs M. A. and Putirka K. D. (2018) Eruption triggering by partial crystallization of mafic enclaves at Chaos Crags, Lassen Volcanic Center, California. Am. Mineral. 103, 1575-1590.
Tierney C. R., Reid M. R., Vazquez J. A. and Chesner C. A. (2019) Diverse late_stage crystallization and storage conditions in melt domains from the Youngest Toba Tuff revealed by age and compositional heterogeneity in the last increment of accessory phase growth. Contrib. Min. Petrol. 174, doi.org/10.1007/s00410-019-1566-6.
Waelkens C. M., Stix J., Eves E., Gonzalez C. and Martineau D. (2022) H2O and CO2 evolution in the Bandelier Tuff sequence reveals multiple and discrete magma replenishments. Contrib. Min. Petrol. 177, doi.org/10.1007/s00410-021-01866-6.
Warshaw C. M. and Smith R. L. (1988) Pyroxenes and fayalites in the Bandelier Tuff, New Mexico: temperatures and comparison with other rhyolites. Am. Mineral. 73, 1025-1037.
Wiesner M. G., Wetzel A., Catane S. G., Listanco E. L. and Mirabueno H. T. (2004) Grain size, areal thickness distribution and controls on sedimentation of the 1991 Mount Pinatubo tephra layer in the South China Sea. Bull. Volcanol. 66, 226-242.
Zimmerer M. J. and McIntosh W. C. (2012) The geochronology of volcanic and plutonic rocks at the Questa caldera: Constraints on the origin of caldera-related silicic magmas. Geol. Soc. Am. Bull. 124, 1394-1408.

## Sheet: Table 2
Data 2 Zircon ages of Mt. Pintatubo
Sample	(238U)/ (232Th)	1s		(230Th)/ (232Th)	1s		m	1s		Th age (ka)	1s + (ka)	1s - (ka)		U			LA-ICP-MS U-Pb age (ka)1	1s + (ka)	1s - (ka)
SIMS U-Th ages and LA-ICP-MS U-Pb ages of zircon microphenocrysts										ka	ka	ka		µg/g
PIN1_R-16.ais	5.39	0.09		3.08	0.19		0.491	0.043		73.6	9.5	-8.8		330			101.93	0	0		U-series evolution diagram (intersection of model isochrons = model melt from Kayzar et al., 2009)
PIN1_C-16.ais	9.05	0.25		6.14	0.41		0.645	0.054		113	18	-15		246
PIN1_R-15.ais	4.55	0.07		3.64	0.13		0.755	0.040		154	19	-16		574
PIN1_C-14.ais	6.66	0.11		6.47	0.34		0.971	0.061		386	∞	-124		245
PIN1_R-14.ais	5.55	0.09		5.04	0.24		0.895	0.054		245	79	-45		349
PIN1_C-12.ais	5.50	0.15		4.94	0.33		0.883	0.078		234	119	-56		366			346.985	218.476	218.476
PIN1_R-12.ais	4.57	0.08		3.61	0.13		0.744	0.040		148	19	-16		541
PIN1_R-20.ais	5.95	0.11		4.91	0.28		0.798	0.059		174	37	-28		247
PIN1_C-20.ais	5.25	0.09		4.65	0.24		0.867	0.058		220	62	-39		292
PIN1_R-21.ais	5.83	0.09		4.72	0.23		0.778	0.049		164	27	-22		344			160.475	194.631	194.631
PIN1_C-21.ais	5.39	0.09		4.81	0.17		0.876	0.043		228	46	-32		514
PIN1_R-22.ais	7.45	0.13		4.08	0.29		0.488	0.046		73.1	10.2	-9.3		235			818.058	957.855	957.855
PIN1_C-22.ais	7.88	0.19		5.84	0.34		0.711	0.053		135	22	-18		242
PIN1_R-23.ais	4.64	0.08		2.92	0.11		0.547	0.032		86.3	8.0	-7.5		660
PIN1_C-25.ais	7.00	0.13		5.27	0.36		0.720	0.061		139	27	-21		242
PIN1_R-24.ais	7.91	0.13		7.79	0.45		0.986	0.067		464	∞	-191		188
PIN1_C-24.ais	9.02	0.15		8.54	0.74		0.943	0.093		313	∞	-105		140			116.852	445.735	445.735
PIN1_C-7.ais	4.08	0.07		2.71	0.13		0.576	0.044		93.6	11.8	-10.6		421
PIN1_R-7.ais	4.17	0.07		2.26	0.09		0.421	0.030		59.6	5.8	-5.6		637
PIN1_C-2.ais	6.19	0.11		5.23	0.26		0.822	0.052		188	38	-28		278
PIN1_R-2.ais	5.74	0.09		4.29	0.23		0.705	0.050		133	20	-17		360
PIN1_C-1.ais	5.51	0.14		5.27	0.36		0.951	0.084		330	∞	-109		140
PIN1_R-1.ais	4.42	0.08		3.43	0.17		0.723	0.050		140	22	-18		555
PIN1_C-3.ais	5.90	0.10		5.46	0.20		0.917	0.045		271	83	-47		428			19.7781	64.2227	64.2227
PIN1_R-3.ais	5.88	0.11		4.55	0.21		0.736	0.045		145	20	-17		649
PIN1_R-4.ais	9.35	0.15		6.49	0.61		0.664	0.073		119	27	-21		164
PIN1_C-4.ais	6.85	0.12		2.92	0.21		0.343	0.036		45.8	6.1	-5.7		323			64.2329	132.672	132.672
PIN4_R-1.ais	5.27	0.09		4.73	0.23		0.880	0.057		231	69	-42		284			20.6405	96.6788	96.6788
PIN4_C-1.ais	8.64	0.14		3.41	0.47		0.327	0.061		43.2	10.3	-9.4		129			770.127	487.213	487.213
PIN4_C-3.ais	6.81	0.12		6.13	0.35		0.888	0.062		239	89	-48		213			910.199	401.882	401.882
PIN4_R-2.ais	6.23	0.11		4.74	0.23		0.723	0.046		140	20	-17		337			155.76	179.672	179.672
PIN4_C-5.ais	6.53	0.19		3.85	0.33		0.527	0.061		81.7	15.0	-13.1		242
PIN4_R-4.ais	7.91	0.13		4.23	0.34		0.478	0.049		70.8	10.7	-9.7		200
PIN4_C-4.ais	9.63	0.16		4.30	0.45		0.392	0.052		54.2	9.7	-8.9		179
PIN4_C-6.ais	5.81	0.13		5.53	0.35		0.948	0.076		322	∞	-98		294			1038.33	671.045	671.045
PIN4_R-6.ais	5.50	0.22		4.88	0.34		0.869	0.085		221	113	-54		357
PIN4_C-7.ais	4.74	0.08		3.86	0.16		0.776	0.044		163	24	-20		476			108.091	104.011	104.011
PIN4_R-7.ais	3.96	0.06		3.15	0.11		0.742	0.040		148	19	-16		695
PIN4_C-8.ais	6.90	0.18		2.95	0.27		0.345	0.046		46.2	7.9	-7.4		244
PIN4_R-8.ais	6.54	0.15		2.50	0.23		0.287	0.042		36.9	6.6	-6.3		237			101.93	101.201	101.201
PIN4_C-9.ais	5.17	0.08		4.41	0.25		0.827	0.062		191	48	-33		264
PIN4_C-10.ais	4.79	0.08		4.90	0.18		1.03	0.05		∞	∞	∞		416
PIN4_R-10.ais	4.75	0.08		4.89	0.15		1.04	0.04		∞	∞	∞		586
PIN4_R-14.ais	6.43	0.11		3.07	0.23		0.397	0.042		55.1	7.9	-7.4		283
PIN4_C-14.ais	5.71	0.11		2.32	0.16		0.298	0.035		38.7	5.5	-5.3		375			306.467	206.571	206.571
PIN4_C-11.ais	7.70	0.13		6.96	0.35		0.894	0.055		245	79	-45		257
PIN4_R-11.ais	7.30	0.12		5.96	0.33		0.794	0.053		172	32	-25		264
PIN4_C-12.ais	5.33	0.12		4.35	0.20		0.782	0.050		166	29	-23		358			45.1743	80.4914	80.4914
PIN4_R-12.ais	9.38	0.16		7.17	0.38		0.741	0.047		147	22	-18		287			115.219	133.241	133.241
PIN4_C-13.ais	5.35	0.10		3.93	0.28		0.685	0.065		126	25	-20		292
PIN4_R-13.ais	5.58	0.09		3.30	0.17		0.516	0.038		79.2	8.8	-8.2		382
PIN4_C-15.ais	5.13	0.09		2.66	0.14		0.421	0.034		59.6	6.7	-6.3		499			473.931	205.308	205.308
PIN4_R-15.ais	4.76	0.08		1.77	0.13		0.232	0.033		28.7	4.8	-4.6		357
PIN4_C16.ais	3.42	0.06		1.77	0.07		0.355	0.029		47.7	5.1	-4.8		877			79.0664	139.542	139.542
PIN4_R16.ais	4.99	0.08		2.61	0.15		0.423	0.037		60.0	7.2	-6.7		438
PIN1_C_8																	3.95563	127.653	127.653
PIN1_C_9																	181.452	134.163	134.163
PIN1_C_11																	72.8361	83.7457	83.7457
PIN1_C_15																	548.186	270.993	270.993
PIN1_C_17																	72.6524	118.122	118.122
PIN1_C_18																	321.339	191.373	191.373
PIN1_C_19																	984.137	527.083	527.083
PIN1_C_23																	101.702	137.506	137.506
PIN1_R_17																	268.753	416.87	416.87
SIMS U-Th ages of zircon inclusions in quartz phenocrysts
a2.ais	5.06	0.10		4.07	0.33		0.767	0.081		159	47	-33		461
a3.ais	2.84	0.05		2.32	0.06		0.741	0.037		147	17	-14		1930
a4.ais	2.35	0.04		2.03	0.07		0.790	0.054		170	33	-25		1520
a5.ais	3.02	0.08		2.23	0.13		0.638	0.067		111	22	-18		1300
a6.ais	3.32	0.07		2.75	0.13		0.771	0.057		161	31	-24		716
a7.ais	3.19	0.09		2.20	0.15		0.577	0.069		93.7	19.5	-16.6		794
a8.ais	2.54	0.04		2.06	0.08		0.715	0.051		137	22	-18		1180
a9.ais	2.20	0.04		1.66	0.10		0.598	0.080		99.3	24.1	-19.7		1220
a10.ais	3.99	0.07		3.46	0.22		0.833	0.073		195	63	-40		1280
b1.ais	2.92	0.07		2.11	0.20		0.609	0.101		102	33	-25		618
b2.ais	2.64	0.05		1.49	0.14		0.349	0.078		46.7	14.0	-12.4		447
b3.ais	3.42	0.07		2.80	0.10		0.760	0.045		156	22	-19		785
b4.ais	3.45	0.08		2.65	0.13		0.694	0.057		129	23	-19		719
b5.ais	3.43	0.06		3.22	0.19		0.924	0.078		281	∞	-77		800
b6.ais	4.02	0.10		2.69	0.17		0.578	0.056		94.1	15.7	-13.7		619
b7.ais	3.17	0.07		3.25	0.18		1.04	0.09		∞	∞	∞		592
b8.ais	2.63	0.04		2.33	0.07		0.835	0.048		197	37	-28		1410
b9.ais	2.95	0.05		2.11	0.09		0.597	0.048		99.1	13.9	-12.3		854
b10.ais	3.60	0.09		2.69	0.10		0.669	0.045		121	16	-14		1380
b12.ais	4.47	0.09		5.13	0.32		1.19	0.10		∞	∞	∞		402
b13.ais	3.29	0.06		1.30	0.09		0.174	0.037		20.8	5.0	-4.8		643
∞ secular equilibrium
1 Lu Y.-J., Loucks R. L., Fiorentini M. L., McCuaig T. C., Evans N. J., Yang Z.-M., Hou Z.-Q., Kirkland C. L., Parra-Avila L. A. and Kobussen A. (2016) Zircon compositions as a pathfinder for porphyry Cu±Mo±Au mineral deposits In Tethyan tectonics and metallogeny (ed., J. P. Richards) Society of Economic Geologists Special Publication, 329-347.

## Sheet: Table 3
Data 3 Zircon compositions of Mt. Pintaubo
			Age	Li	B	Na2O	MgO	Al2O3	SiO2	P2O5	K2O	CaO	Ti	MnO	FeO	Rb	Sr	Y2O3	ZrO2	Nb	Cs	Ba	Ce	Dy	Yb	HfO2	W	Pb	Bi	Th	U	U/Th
			ka	µg/g	µg/g	wt%	wt%	wt%	wt%	wt%	wt%	wt%	µg/g	wt%	wt%	µg/g	µg/g	wt%	wt%	µg/g	µg/g	µg/g	µg/g	µg/g	µg/g	wt%	µg/g	µg/g	µg/g	µg/g	µg/g	µg/g
LA-ICP-MS analyses of zircon incl. in qtz
21Se14d12	8Ab-3 zircon1 5x10um			-85.1943	-115.207	0.513901	0.0262293	1.82372	31.6846	-0.260324	-0.392787	0	211.521	-0.00930546	-0.192954	14.2088	24.1343	0.224263	64.9826	-4.19867	1.58808	68.2198	52.2644	144.97	716.649	1.24332	-10.5624	-11.6197	-4.61109	665.307	695.984	1.04611
21Se14d14	8Ab-3 zircon3 partial with 15um			0	-18.8335	0.221442	0.0119906	0.742236	32.4089	0.194527	0.165716	0	42.9411	0.00283477	0.0433613	5.57507	9.54407	0.541366	65.007	8.29624	0.442988	30.8366	82.2416	298.096	1535.29	1.28376	-1.7241	-1.89477	-0.75139	1955.37	1629.1	0.833138
21Se14e14	8Aa-8 zicon 5x15um			0	-132.408	0.77968	0.0305873	1.60975	31.7623	0.309513	-0.43827	-7.16229	173.633	-0.010595	-0.212234	16.8169	23.2432	0.343444	65	6.18947	-1.24535	99.9524	62.764	234.031	974.596	1.24823	-11.9942	-13.248	-5.22566	1138.13	878.144	0.771566
21Se14e17	8Da-11 zircon 5x10um			-106.89	-244.374	0.444735	-0.0493395	1.45035	31.7862	-0.305988	-0.502056	-7.10312	200.809	-0.0119485	-0.192163	-8.02572	27.4852	0.29589	65	11.1867	-2.36393	84.5938	106.573	170.207	836.162	1.42156	-15.7569	-20.6552	0	1665.55	1222.77	0.734153
21Se14g13	8Da-16 zircon1 4x5um			-258.113	0	0.294473	-0.0679701	0.688467	32.6346	-0.657527	-0.873346	-11.6332	0	-0.0171279	0	-14.5596	-10.1997	0.338829	65	-11.4386	0	104.059	72.9086	188.653	864.14	1.33814	0	-24.2686	0	1868.18	1122.22	0.600703
21Se14g14	8Da-16 zircon2 8x14um			0	0	0.318814	-0.0153177	1.01057	32.3383	0.153351	-0.196861	-2.62657	0	-0.00386195	-0.135707	6.96318	15.5357	0.320976	65	12.2739	-1.45762	61.0729	75.2627	185.519	869.27	1.33011	0	-5.47634	0	1022.08	905.142	0.885585
21Se14j04	QtzIIb-10 zircon1 5x10um			-55.2888	-44.1971	0.0335706	0.0148268	0.331427	33.3168	0.108818	-0.16869	-2.50453	108.202	-0.00347662	0.0704473	-3.43658	-2.79094	0.123104	65	3.18607	-1.30403	52.8086	20.2992	63.5174	432.36	1.13778	-4.69766	-2.42771	0	436.491	463.831	1.06264
21Se14j05	QtzIIb-10 zircon2 10x20um			0	-25.6526	0.0227146	0.00941797	0.428115	33.116	0.100843	0.112929	-1.45283	0	-0.00201576	0.0371052	2.8735	6.19995	0.137642	64.9992	3.74956	-0.756599	31.4704	28.055	80.3529	464.857	1.27866	0	-1.40799	-1.19294	323.226	412.856	1.2773
21Se14j16	QtzV-18 zircon 5x14um			-89.7412	337.386	0.0548987	-0.022976	1.16365	32.3076	-0.2285	-0.347034	0	130.469	-0.00959058	-0.17349	9.13274	20.4387	0.332422	65	7.38331	0	71.8672	74.9503	212.049	849.545	1.33926	0	-9.61338	5.40579	1581.89	1185.45	0.749389
21Se14k17	QtzV-7 zircon 15um			0	0	0.0879544	0.021421	0.968496	32.5294	0.853358	0.165835	1.66532	27.868	0.00917153	0.0355486	5.90266	24.6628	0.37011	65	6.84975	-0.489678	67.014	90.5174	231.735	952.562	1.1167	-2.58971	-1.56317	-0.795773	1021.08	899.306	0.880744
	average			Gray-shaded elements are not trustful because they are affected by small amounts of co-trapped silicate melt, or (in the case of Li, Al and Ti) by co-ablated host quartz.																			66.5836		849.543					1167.73	941.48
	avg zirc incl / avg matrix zircon																						4.55984		2.82027					7.64905	3.98055
SIMS analyses of "loose" zircons			U-Pb																													aSiO2	aTiO2	Ti-in-zircon temperature (Loucks et al., 2020)
Zircon microphenocryts from Pinatubo adakitic dacite pumice, 1991 eruption, NW Luzon, Philippines (analyses from Lu et al., 2016, Society of Economic Geologists Special Publication 19, 329-347)																																1	0.6	T (K)	T (°C)
PIN1_C_1	Lu et al. (2016)		#N/A							0.029563			6					0.0690821		1.33			6.34	38.4	221	1.13919				40.3	76.4	1.89578		1099.52	826.37
PIN1_C_3	Lu et al. (2016)		#N/A							0.0676052			4.9					0.0867335		1.95			12.53	46.4	300	1.26773				152.2	242.7	1.59461		1145.69	872.537
PIN1_C_4	Lu et al. (2016)		64.2329							0.0423965			7.4					0.100448		2.1			17	52.5	347	1.26301				193	246	1.27461		1172.64	899.485
PIN1_C_5	Lu et al. (2016)		#N/A							0.0678344			3.2					0.103877		2			13.11	57	338.4	1.31962				140.4	222.2	1.58262		1061.74	788.592
PIN1_C_6	Lu et al. (2016)		#N/A							0.0598134			5.3					0.0718758		1.58			10.24	38.2	253	1.31608				110.3	207.1	1.87761		1134.56	861.412
PIN1_C_8	Lu et al. (2016)		3.95563							0.0884597			9.5					0.117719		2.28			10.95	67.7	341	0.963473				148.5	209.4	1.4101		1222.29	949.138
PIN1_C_9	Lu et al. (2016)		181.452							0.0630218			7.7					0.109084		2.12			14.9	59.4	359	1.21584				200	309	1.545		1163.12	889.968
PIN1_C_10	Lu et al. (2016)		#N/A							0.0515633			5.9					0.11556		2.26			19.3	71.1	346	1.35499				254	286	1.12598		1143.61	870.461
PIN1_C_11	Lu et al. (2016)		72.8361							0.063251			2.3					0.14172		2.59			20.92	75.1	448	1.22174				246.7	325.6	1.31982		1020.48	747.329
PIN1_C_12	Lu et al. (2016)		346.985							0.0598134			3.1					0.130164		1.88			17.07	80.1	387	1.2123				244	307	1.2582		1062.04	788.886
PIN1_C_13	Lu et al. (2016)		#N/A							0.0811262			5.9					0.156705		3.83			33.3	90.3	467	1.31608				535	542	1.01308		1121.53	848.379
PIN1_C_14	Lu et al. (2016)		#N/A							0.0533966			3.7					0.0763204		1.93			10.22	39.2	273.6	1.33023				88.2	190.7	2.16213		1053.82	780.669
PIN1_C_15	Lu et al. (2016)		548.186							0.24292			6.7					0.0626056		1.93			18.8	33.1	210	1.37976				104.1	184.4	1.77137		1196.77	923.617
PIN1_C_16	Lu et al. (2016)		#N/A							0.0391881			4.1					0.0914321		1.85			13.55	51	294.2	1.39627				127.1	212.8	1.67427		1119.23	846.076
PIN1_C_17	Lu et al. (2016)		72.6524							0.05523			3.6					0.122417		2.31			21.2	69.3	374	1.38919				239	311	1.30126		1099.98	826.832
PIN1_C_18	Lu et al. (2016)		321.339							0.0609593			2.9					0.122164		3.02			20.5	66.7	392	1.39273				199	308	1.54774		1054.44	781.294
PIN1_C_19	Lu et al. (2016)		984.137							0.0831888			5.5					0.194801		2.83			11.02	113.2	562	1.0472				50.2	91.3	1.81873		1136.16	863.006
PIN1_C_20	Lu et al. (2016)		#N/A							0.0419381			4.7					0.0956228		2.4			15.52	51.5	315.8	1.31372				140.2	235.9	1.6826		1136.61	863.456
PIN1_C_21	Lu et al. (2016)		160.475							0.0568342			3.1					0.105782		2.01			15.1	61.9	335	1.36443				173	264	1.52601		1085.51	812.359
PIN1_C_23	Lu et al. (2016)		101.702							0.0533966			5					0.0835588		2.03			13.2	42.7	290	1.35146				149	230	1.54362		1124.43	851.283
PIN1_C_24	Lu et al. (2016)		116.852							0.0167294			2					0.0310869		1.32			5.44	17.2	112.6	1.46467				30.8	86.1	2.79545		1036.06	762.905
PIN1_C_25	Lu et al. (2016)		#N/A							0.0371256			3.5					0.0838128		2.32			15.68	45.4	278.7	1.35617				113.6	202.7	1.78433		1151.43	878.276
PIN4_C_1	Lu et al. (2016)		770.127							0.0343755			5.6					0.0303504		1.21			6.06	16.1	103.8	1.38684				51.6	101.8	1.97287		1153.77	880.621
PIN4_C_2	Lu et al. (2016)		#N/A							0.0492716			7.2					0.0692091		1.52			9.32	34.4	244	1.26773				84.9	186	2.19081		1194.41	921.264
PIN4_C_3	Lu et al. (2016)		910.199							0.0511049			0.5					0.0797491		1.85			10.71	42	271.3	1.33613				100.5	199.4	1.98408		950.503	677.353
PIN4_C_6	Lu et al. (2016)		1038.33							0.0428548			12.9					0.108449		1.54			14.83	61.4	321	1.25122				188	255.2	1.35745		1269.26	996.107
PIN4_C_7	Lu et al. (2016)		108.091							0.05523			4.3					0.113909		2.18			17.1	62	366	1.27245				217	312	1.43779		1096.74	823.586
PIN4_C_8	Lu et al. (2016)		#N/A							0.0396464			3					0.0610818		1.53			8.86	31.3	223.4	1.40806				67.1	188	2.80179		1067.05	793.904
PIN4_C_10	Lu et al. (2016)		#N/A							0.0426257			11.6					0.0562562		1.52			7.86	28.7	201	1.39745				58.5	129.5	2.21368		1302.36	1029.21
PIN4_C_11	Lu et al. (2016)		#N/A							0.0481257			4.1					0.0944799		2.18			13.95	49.1	320.5	1.34202				121	225.6	1.86446		1143.14	869.986
PIN4_C_12	Lu et al. (2016)		45.1743							0.0465215			4.4					0.108195		2.05			17.24	64.5	336	1.3833				195.7	266.5	1.36178		1132.17	859.02
PIN4_C_13	Lu et al. (2016)		#N/A							0.0456049			0.9					0.0859716		2.34			14.52	43.8	309	1.39745				110	237.9	2.16273		959.087	685.937
PIN4_C_14	Lu et al. (2016)		306.467							0.0387298			3.6					0.0864796		1.94			13.08	45.5	296.3	1.37504				116	242.2	2.08793		1126.58	853.429
PIN4_C_15	Lu et al. (2016)		473.931							0.0460632			5.2					0.107687		2.5			17.3	58.4	353	1.24296				167.4	277.7	1.6589		1163.11	889.962
PIN4_C_16	Lu et al. (2016)		79.0664							0.0254379			4.6					0.0895273		1.42			12.06	56.4	258	1.2123				190	223	1.17368		1124.45	851.295
			#N/A
			#N/A
PIN1_R_3	Lu et al. (2016)		19.7781							0.0499591			3.3					0.0996864		2.66			19.83	55.2	316	1.26301				373	424	1.13673
PIN1_R_5	Lu et al. (2016)		#N/A							0.0414798			4.8					0.0855906		2.69			15.79	44.2	303.7	1.37504				123.4	238.5	1.93274		1089.98	816.826
PIN1_R_7	Lu et al. (2016)		#N/A							0.0533966			6.7					0.0634945		1.51			8.14	35.3	204.7	1.16395				77.7	155.3	1.99871		1183.45	910.299
PIN1_R_9	Lu et al. (2016)		#N/A							0.142086			2					0.0850827		2.17			21	48.1	263.8	1.29839				187.6	278.5	1.48454		1059.84	786.692
PIN1_R_10	Lu et al. (2016)		#N/A							0.0343755			2.5					0.0650184		1.59			9.03	34.8	224.9	1.3208				80.4	161	2.00249		1052.89	779.745
PIN1_R_12	Lu et al. (2016)		#N/A							0.0522508			6					0.130037		2.92			21.8	71.1	413	1.30664				221.5	319.8	1.44379		1174.72	901.569
PIN1_R_13	Lu et al. (2016)		#N/A							0.0527091			0.1					0.0890194		2.63			22.15	48.1	281.2	1.41396				287	382	1.33101		818.346	545.196
PIN1_R_15	Lu et al. (2016)		#N/A							0.0499591			3					0.102607		2.93			19.02	52.2	363.2	1.42103				146.2	278.6	1.90561		1059.74	786.588
PIN1_R_16	Lu et al. (2016)		101.93							0.032313			19					0.0831779		2.03			12.21	46.9	261	1.22881				113	180.3	1.59558		1317.9	1044.75
PIN1_R_17	Lu et al. (2016)		268.753							0.0469799			6.1					0.0712536		2.17			13.7	39	237.9	1.36089				138.8	233.3	1.68084		1150.84	877.694
PIN1_R_18	Lu et al. (2016)		#N/A							0.0533966			7.2					0.127243		3.22			21.4	67.6	395	1.31254				184	296	1.6087		1175.55	902.405
PIN1_R_22	Lu et al. (2016)		818.058							0.0341464			5.5					0.058161		2.1			8.27	29	210.6	1.36325				60.9	160.7	2.63875		1140.35	867.203
PIN4_R_1	Lu et al. (2016)		20.6405							0.0373547			5.9					0.104639		2.75			19.61	56.5	336	1.39509				196	275.6	1.40612		1205.48	932.333
PIN4_R_2	Lu et al. (2016)		155.76							0.0359797			5.2					0.0962577		1.61			10.98	56.5	295	1.2524				109.4	182.8	1.67093		1119.94	846.785
PIN4_R_4	Lu et al. (2016)		#N/A							0.0366672			1.1					0.0845747		2.14			13.5	45.6	279	1.23825				119.8	213	1.77796		991.395	718.245
PIN4_R_8	Lu et al. (2016)		101.93							0.0419381			2.3					0.069463		1.67			10.6	36.3	239.9	1.37033				95.1	198.3	2.08517		1061.99	788.837
PIN4_R_9	Lu et al. (2016)		#N/A							0.0387298			6.4					0.0518115		1.44			6.5	26	194	1.37976				47.4	123.8	2.61181		1186.99	913.844
PIN4_R_12	Lu et al. (2016)		115.219							0.0490424			6.2					0.104258		2.5			19.3	57.4	327	1.42929				178	265	1.48876		1210.29	937.145
PIN4_R_13	Lu et al. (2016)		-2.77995							0.0563759			3.4					0.103623		2.59			20.36	56.8	330	1.38801				212	312	1.4717		1082.55	809.401
PIN4_R_14	Lu et al. (2016)		#N/A							0.0478966			5.2					0.0711139		1.68			11.15	36.8	243	1.32315				99	195	1.9697		1124.75	851.599
	average																						14.6022		301.227					152.664	236.52
																											core	rim	U, Th higher in rim
PIN1_C-16.ais	this study		117																								1			27.1823	246	9.05
PIN1_R-16.ais	this study		73.6																									1	x	61.2245	330	5.39
PIN1_R-15.ais	this study		154																									2		126.154	574	4.55
PIN1_C-14.ais	this study		386																								3			36.7868	245	6.66
PIN1_R-14.ais	this study		249																									3	x	62.8829	349	5.55
PIN1_C-12.ais	this study		234																								4			66.5455	366	5.5
PIN1_R-12.ais	this study		148																									4	x	118.381	541	4.57
PIN1_C-20.ais	this study		220																								5			55.619	292	5.25
PIN1_R-20.ais	this study		174																									5	no	41.5126	247	5.95
PIN1_C-21.ais	this study		228																								6			95.3618	514	5.39
PIN1_R-21.ais	this study		164																									6	no	59.0051	344	5.83
PIN1_C-22.ais	this study		135																								7			30.7107	242	7.88
PIN1_R-22.ais	this study		73.1																									7	equal	31.5436	235	7.45
PIN1_R-23.ais	this study		86.3																									8		142.241	660	4.64
PIN1_C-25.ais	this study		139																								9			34.5714	242	7
PIN1_C-24.ais	this study		313																								10			15.5211	140	9.02
PIN1_R-24.ais	this study		464																									10	x	23.7674	188	7.91
PIN1_C-7.ais	this study		93.6																								11			103.186	421	4.08
PIN1_R-7.ais	this study		59.6																									11	x	152.758	637	4.17
PIN1_C-2.ais	this study		188																								12			44.9111	278	6.19
PIN1_R-2.ais	this study		133																									12	x	62.7178	360	5.74
PIN1_C-1.ais	this study		330																								13			25.4083	140	5.51
PIN1_R-1.ais	this study		140																									13	x	125.566	555	4.42
PIN1_C-3.ais	this study		271																								14			72.5424	428	5.9
PIN1_R-3.ais	this study		145																									14	x	110.374	649	5.88
PIN1_R-4.ais	this study	core	119																								15			17.5401	164	9.35
PIN1_C-4.ais	this study	rim	45.8																									15	x	47.1533	323	6.85
PIN4_C-1.ais	this study		43.2																								16			14.9306	129	8.64
PIN4_R-1.ais	this study		231																									16	x	53.8899	284	5.27
PIN4_C-3.ais	this study		239																								17			31.2775	213	6.81
PIN4_R-2.ais	this study		140																									18		54.0931	337	6.23
PIN4_C-5.ais	this study		81.7																								19			37.0597	242	6.53
PIN4_C-4.ais	this study		54.2																								20			18.5877	179	9.63
PIN4_R-4.ais	this study		70.8																									20	x	25.2845	200	7.91
PIN4_C-6.ais	this study		322																								21			50.6024	294	5.81
PIN4_R-6.ais	this study		221																									21	x	64.9091	357	5.5
PIN4_C-7.ais	this study		163																								22			100.422	476	4.74
PIN4_R-7.ais	this study		148																									22	x	175.505	695	3.96
PIN4_C-8.ais	this study		46.2																								23			35.3623	244	6.9
PIN4_R-8.ais	this study		36.9																									23	equal	36.2385	237	6.54
PIN4_C-9.ais	this study		191																								24			51.0638	264	5.17
PIN4_C-10.ais	this study		#N/A																								25			86.8476	416	4.79
PIN4_R-10.ais	this study		#N/A																									25	x	123.368	586	4.75
PIN4_R-14.ais	this study	core	55.1																								26			44.0124	283	6.43
PIN4_C-14.ais	this study	rim	38.7																									26	x	65.6743	375	5.71
PIN4_C-11.ais	this study		245																								27			33.3766	257	7.7
PIN4_R-11.ais	this study		172																									27	equal	36.1644	264	7.3
PIN4_C-12.ais	this study		166																								28			67.167	358	5.33
PIN4_R-12.ais	this study		147																									28	no	30.597	287	9.38
PIN4_C-13.ais	this study		129																								29			54.5794	292	5.35
PIN4_R-13.ais	this study		79.2																									29	x	68.4588	382	5.58
PIN4_C-15.ais	this study		59.6																								30			97.271	499	5.13
PIN4_R-15.ais	this study		28.7																									30	no	75	357	4.76
PIN4_R16.ais	this study	core	60																								31			87.7756	438	4.99
PIN4_C16.ais	this study	rim	47.7																									31	x	256.433	877	3.42
this study; sorted according to core / rim
PIN1_C-16.ais	this study		117																								1			27.1823	246	9.05
PIN1_C-14.ais	this study		386																								3			36.7868	245	6.66
PIN1_C-12.ais	this study		234																								4			66.5455	366	5.5
PIN1_C-20.ais	this study		220																								5			55.619	292	5.25
PIN1_C-21.ais	this study		228																								6			95.3618	514	5.39
PIN1_C-22.ais	this study		135																								7			30.7107	242	7.88
PIN1_C-25.ais	this study		139																								9			34.5714	242	7
PIN1_C-24.ais	this study		313																								10			15.5211	140	9.02
PIN1_C-7.ais	this study		93.6																								11			103.186	421	4.08
PIN1_C-2.ais	this study		188																								12			44.9111	278	6.19
PIN1_C-1.ais	this study		330																								13			25.4083	140	5.51
PIN1_C-3.ais	this study		271																								14			72.5424	428	5.9
PIN4_C-1.ais	this study		43.2																								16			14.9306	129	8.64
PIN4_C-3.ais	this study		239																								17			31.2775	213	6.81
PIN4_C-5.ais	this study		81.7																								19			37.0597	242	6.53
PIN4_C-4.ais	this study		54.2																								20			18.5877	179	9.63
PIN4_C-6.ais	this study		322																								21			50.6024	294	5.81
PIN4_C-7.ais	this study		163																								22			100.422	476	4.74
PIN4_C-8.ais	this study		46.2																								23			35.3623	244	6.9
PIN4_C-9.ais	this study		191																								24			51.0638	264	5.17
PIN4_C-10.ais	this study		#N/A																								25			86.8476	416	4.79
PIN4_C-11.ais	this study		245																								27			33.3766	257	7.7
PIN1_R-4.ais	this study	core	119																								15			17.5401	164	9.35
PIN4_R-14.ais	this study	rim	55.1																								26			44.0124	283	6.43
PIN4_C-12.ais	this study		166																								28			67.167	358	5.33
PIN4_C-13.ais	this study		129																								29			54.5794	292	5.35
PIN4_C-15.ais	this study		59.6																								30			97.271	499	5.13
PIN4_R16.ais	this study	core	60																								31			87.7756	438	4.99
PIN1_C-4.ais	this study	rim	45.8																									15	x	47.1533	323	6.85
PIN4_C-14.ais	this study	rim	38.7																									26	x	65.6743	375	5.71
PIN1_R-16.ais	this study		73.6																									1	x	61.2245	330	5.39
PIN1_R-15.ais	this study		154																									2		126.154	574	4.55
PIN1_R-14.ais	this study		249																									3	x	62.8829	349	5.55
PIN1_R-12.ais	this study		148																									4	x	118.381	541	4.57
PIN1_R-20.ais	this study		174																									5	no	41.5126	247	5.95
PIN1_R-21.ais	this study		164																									6	no	59.0051	344	5.83
PIN1_R-22.ais	this study		73.1																									7	equal	31.5436	235	7.45
PIN1_R-23.ais	this study		86.3																									8		142.241	660	4.64
PIN1_R-24.ais	this study		464																									10	x	23.7674	188	7.91
PIN1_R-7.ais	this study		59.6																									11	x	152.758	637	4.17
PIN1_R-2.ais	this study		133																									12	x	62.7178	360	5.74
PIN1_R-1.ais	this study		140																									13	x	125.566	555	4.42
PIN1_R-3.ais	this study		145																									14	x	110.374	649	5.88
PIN4_R-1.ais	this study		231																									16	x	53.8899	284	5.27
PIN4_R-2.ais	this study		140																									18		54.0931	337	6.23
PIN4_R-4.ais	this study		70.8																									20	x	25.2845	200	7.91
PIN4_R-6.ais	this study		221																									21	x	64.9091	357	5.5
PIN4_R-7.ais	this study		148																									22	x	175.505	695	3.96
PIN4_R-8.ais	this study		36.9																									23	equal	36.2385	237	6.54
PIN4_R-10.ais	this study		#N/A																									25	x	123.368	586	4.75
PIN4_R-11.ais	this study		172																									27	equal	36.1644	264	7.3
PIN4_R-12.ais	this study		147																									28	no	30.597	287	9.38
PIN4_R-13.ais	this study		79.2																									29	x	68.4588	382	5.58
PIN4_R-15.ais	this study		28.7																									30	no	75	357	4.76
PIN4_C16.ais	this study	rim	47.7																									31	x	256.433	877	3.42
SIMS analyses of zircon inclusions in quartz
a2.ais	this study		159																										17 yes	91.1067	461	5.06
a3.ais	this study		147																										4 no	679.577	1930	2.84
a4.ais	this study		170																										3 equal	646.809	1520	2.35
a5.ais	this study		111																									sum	24	430.464	1300	3.02
a6.ais	this study		161																											215.663	716	3.32
a7.ais	this study		94																											248.903	794	3.19
a8.ais	this study		137																											464.567	1180	2.54
a9.ais	this study		99																											554.545	1220	2.2
a10.ais	this study		195																											320.802	1280	3.99
b1.ais	this study		102																											211.644	618	2.92
b2.ais	this study		47																											169.318	447	2.64
b3.ais	this study		156																											229.532	785	3.42
b4.ais	this study		129																											208.406	719	3.45
b5.ais	this study																													233.236	800	3.43
b6.ais	this study		94																											153.98	619	4.02
b7.ais	this study																													186.751	592	3.17
b8.ais	this study		197																											536.122	1410	2.63
b9.ais	this study		99																											289.492	854	2.95
b10.ais	this study		121																											383.333	1380	3.6
b12.ais	this study																													89.9329	402	4.47
b13.ais	this study		21																											195.441	643	3.29

## Sheet: Table 4
Data 4 Melt inclusion vs whole-rock compositions of Mt. Pintaubo
				61.98	40.305	101.964	60.09		94.2	56.08			71.85
Analysis	Sample	Li	B	Na2O	MgO	Al2O3	SiO2	P2O5	K2O	CaO	TiO2	MnO	FeO	Rb	Sr	Y	Zr	Nb	Cs	Ba	Ce	Dy	Yb	Hf	W	Pb	Bi	Th	U	U/Th	Zr/Hf		TiO2 qtz	P (kbar )	Tzirc WH83 (°C)		melt composition
		µg/g	µg/g	wt%	wt%	wt%	wt%	wt%	wt%	wt%	wt%	wt%	wt%	µg/g	µg/g	µg/g	µg/g	µg/g	µg/g	µg/g	µg/g	µg/g	µg/g	µg/g	µg/g	µg/g	µg/g	µg/g	µg/g					(see Tables S7, S12)
Melt inclusions in quartz (this study)
21Se14c08	8B-11 MI1 20um	36.3233	59.417	3.8913	0.135449	12.6004	78.5068	0.0322121	2.98335	1.16236	0.0991817	0.0407539	0.580409	79.4506	152.731	4.80491	48.9117	5.30261	6.42388	546.869	31.8128	-0.965703	-1.10083	2.02749	-1.43886	16.3484	-0.656491	11.6613	3.16968	0.271812	24.1243		0.0119418	2.03115	702.781		peraluminous
21Se14c10	8B-11 MI2 25um	41.0434	46.399	4.0335	0.136182	12.6	78.2134	-0.0359367	3.13822	1.14363	0.110839	0.0404018	0.5838	86.1816	149.747	3.60121	55.2228	5.11379	6.21794	617.809	29.9231	-1.47856	-0.878503	2.11453	-1.59059	12.6482	-0.42622	10.8009	3.28369	0.30402	26.1159		0.0125443	2.26797	708.854		peraluminous
21Se14c12	8B-11 exposed MI3 30um	42.1567	61.3856	4.20186	0.132367	12.6006	78.1333	0.0234712	3.22097	0.948975	0.10624	0.0441061	0.611643	95.7902	140.255	5.99645	60.3641	6.8936	8.67551	683.956	35.8022	0.925285	0.816076	1.84837	2.25279	17.4065	0.591199	12.9275	4.50145	0.348207	32.6581		0.0123782	2.28715	715.253		peraluminous
21Se14c14	8B-11 MI4 20um rim	33.5708	58.4358	3.98168	0.179371	12.6	78.1302	-0.0391426	2.99909	1.25031	0.118994	0.030714	0.709628	76.174	179.245	3.61554	70.2556	4.996	6.06089	797.549	26.311	-1.55483	-1.08576	2.04838	-1.67245	12.7481	-0.760658	9.81623	2.78738	0.283957	34.2982		0.0146186	1.72353	727.453		peraluminous
21Se14c16	8B-11 MI5 30um rim	42.2373	54.1446	3.95618	0.179315	12.6	78.3508	0.0395638	3.05445	1.00272	0.119615	0.0317058	0.705223	81.0977	181.772	4.32776	65.6484	4.23784	5.54618	771.579	27.7222	-1.0385	-0.725024	2.00337	-1.117	13.1974	-0.507528	9.21332	3.52959	0.383096	32.769		0.0146688	1.85164	725.539		peraluminous
21Se14d09	8Ab-3 MI1 16um	32.4898	61.7333	4.00934	0.114539	12.6	78.5762	-0.0589264	2.99445	-1.41733	0.093635	0.0429848	0.568813	88.6187	144.161	8.36107	54.0633	6.56762	7.16825	700.883	36.9591	-1.55192	-1.54859	-2.36445	-2.37524	18.7935	-1.03957	12.5682	3.0983	0.24652	-22.865		0.0110559	2.17825	710.835		peraluminous
21Se14d11	8Ab-3 MI2 50um	36.5287	61.0108	4.1407	0.131309	12.6	78.3481	0.0213049	3.03378	1.00843	0.088604	0.046646	0.594377	89.2965	162.264	6.69489	51.5781	5.86987	7.74622	686.847	38.0526	1.03865	0.790636	2.07023	1.17308	16.8568	0.50721	12.1835	3.61486	0.296702	24.9142		0.0115643	1.95182	705.113		peraluminous
21Se14e05	8Aa-15 MI1 18um cracked	34.8159	42.1798	3.96202	0.144275	12.6	78.6761	-0.0401046	2.82919	-1.03282	0.104245	0.042469	0.641744	84.5386	180.364	4.64163	60.3139	5.19703	6.31211	649.942	28.1446	-1.04935	-1.04931	2.02108	1.89617	16.6127	-0.697396	11.5065	3.99241	0.34697	29.8424		0.0135715	1.72118	721.086		peraluminous
21Se14e07	8Aa-15 MI2 30um cracked	25.3516	59.9631	4.02795	0.14392	12.6003	78.548	0.0219097	2.86471	1.03722	0.104083	0.0410943	0.632651	83.1676	174.332	3.72885	58.364	4.82651	6.68425	630.484	30.1859	0.570789	-0.449204	2.11996	1.13884	14.8758	0.380452	9.20448	2.90422	0.315523	27.5307		0.0135769	1.75986	716.894		peraluminous
21Se14e09	8Aa-15 MI3 50um (±pure)	36.7298	61.2277	4.22597	0.143434	12.6	78.137	0.0168877	2.9922	1.11841	0.103438	0.0451165	0.634394	88.6633	180.604	4.32958	52.7822	5.39502	7.28034	650.565	31.6583	0.593837	0.522469	1.93024	1.24348	16.6843	0.378441	12.0345	3.81535	0.317034	27.3449		0.0123617	2.15566	704.529		peraluminous
21Se14f08	8Da-9 MI1 16um rim	-35.9305	87.4558	4.25503	0.19763	12.7037	77.8623	-0.071021	3.11206	-1.34819	0.124832	0.0358276	0.70865	87.3732	181.08	3.10306	71.8426	4.70235	7.2996	776.214	27.9066	-3.45251	-1.21323	-3.42265	-3.19142	20.055	-1.39079	10.4581	3.54215	0.338699	-20.9903		0.0149089	1.98779	728.532		peraluminous
21Se14f10	8Da-9 MI2 50um	35.8295	49.8209	4.07067	0.178218	12.6026	78.2448	0.0324026	2.97821	1.07708	0.109433	0.0409637	0.69805	87.151	209.282	4.14586	64.5607	5.27446	6.1991	787.367	31.7409	0.789106	0.620425	2.39573	1.00806	14.9295	0.291148	9.74511	3.03021	0.310946	26.9482		0.0147623	1.60969	722.375		peraluminous
21Se14f17	8Da-1 MI2 25um	32.6388	75.9994	4.01102	0.120143	12.6004	78.6647	0.0248847	3.06478	0.985803	0.0831556	0.0425655	0.42746	94.7289	136.037	6.28148	56.2264	5.17613	8.7727	678.669	29.9184	1.09982	1.24138	2.45304	1.58472	13.9658	-0.354249	11.6254	3.27971	0.282116	22.9211		0.0116301	1.7471	713.471		peraluminous
21Se14g08	8Da-16 MI1 exposed 20um	34.731	59.826	4.19698	0.137946	12.6003	78.0864	0.0315033	3.17091	1.0343	0.0938871	0.0457881	0.633489	89.9489	178.484	4.76148	55.0817	4.64256	6.88126	659.68	29.8094	0.642876	0.452031	1.79431	0.801232	14.87	0.486638	9.02938	3.058	0.338673	30.6981		0.0129548	1.79013	707.677		peraluminous
21Se14g10	8Da-16 MI2 exposed 30um	44.1258	57.0293	4.23145	0.147143	12.6001	78.0319	0.0165629	3.20586	1.00134	0.103037	0.0445485	0.634608	93.3313	177.499	3.63134	60.2592	4.71915	7.44805	708.69	30.8192	0.474849	0.484142	2.25503	1.20297	15.36	0.345456	10.6611	3.55597	0.333545	26.7221		0.012093	2.23442	714.089		peraluminous
21Se14g12	8Da-16 MI3 23um rim	56.9712	45.238	3.89695	0.184927	12.6039	77.9863	0.0373462	3.07261	1.41319	0.128903	0.0340862	0.679151	81.8065	188.035	4.18312	69.3188	3.83108	5.94388	813.594	29.7855	-0.591527	-1.151	1.92872	1.91161	17.0082	-0.928496	10.6676	2.7012	0.253215	35.9403		0.0147525	1.86372	724.637		peraluminous
21Se14h10	8Db-9 MI1 50um deep	35.2484	59.3092	4.13686	0.156613	12.6039	78.2784	0.0241102	2.98707	1.05554	0.111439	0.0416987	0.628439	86.6739	136.365	5.98527	58.9684	5.65957	7.01996	710.63	36.4358	0.847477	0.837923	2.29413	0.86606	15.3414	0.177876	11.1665	3.47973	0.311623	25.7041		0.0134129	2.04596	714.909		peraluminous
21Se14h17	8Db-5 MI2 30um	12.088	49.1245	3.88982	0.166577	12.601	78.4684	0.031048	2.92263	1.1198	0.106158	0.0409065	0.684703	87.0789	174.197	5.05627	60.3791	4.75783	6.59483	717.474	31.971	0.441464	0.705124	2.41084	1.20484	13.6736	-0.18705	10.6369	2.75181	0.258704	25.0448		0.0126099	1.89311	719.583		peraluminous
21Se14i11	8Db-4 MI2 40um cracked	22.2908	56.4392	4.13585	0.117244	12.6002	78.5602	0.0231806	2.99305	0.966351	0.102655	0.0411994	0.483254	88.7692	142.765	4.24424	58.6358	4.83354	6.03776	644.43	31.2429	0.705364	0.629675	1.6405	1.09319	17.6598	0.207854	10.8328	3.3276	0.307177	35.7426		0.0127494	2.07534	715.842		peraluminous
21Se14i13	QtzIIb-10 MI1 30um bubbly	20.4531	70.0507	4.06029	0.150294	12.6	78.3859	-0.0327066	2.94561	1.08983	0.1162	0.046798	0.605117	100.096	169.672	5.85996	62.8274	5.11849	7.79871	662.33	35.578	-0.59548	0.820353	2.41172	-1.29147	14.3686	-0.887493	12.9183	3.57467	0.276713	26.0508		0.0127026	2.25735	720.651		peraluminous
21Se14i15	QtzIIb-10 MI2 30um bubbly	24.1893	76.9344	4.37769	0.152102	12.5999	77.8283	0.0460771	2.97897	1.28741	0.105252	0.0471045	0.62319	84.9727	165.618	5.75862	61.7429	4.96858	7.05013	649.555	31.5442	0.828699	0.971453	2.76472	-1.21447	16.8826	-0.836809	11.4472	3.4824	0.304215	22.3324		0.0127788	2.01755	712.018		metaluminous
21Se14j09	QtzIIa-8 MI2 28um bubbly	103.81	49.4456	3.77901	0.168982	12.5921	78.331	0.039984	2.91772	1.32196	0.153212	0.0412042	0.694817	83.8204	180.158	5.45698	71.7822	4.80612	6.45594	650.57	32.1755	0.599385	1.11782	1.74901	-0.916724	13.8113	-0.556747	11.4815	3.37663	0.294093	41.0416		0.0159971	2.04459	731.585		peraluminous
21Se14k08	QtzV-17 MI1 40um bubbly	20.9991	85.0637	4.16753	0.168096	12.6003	77.9958	0.0125453	3.1056	1.16809	0.0755972	0.0475123	0.671392	92.2452	165.454	7.57808	43.7651	6.03013	9.09113	669.512	43.6334	1.05267	0.82893	2.20483	1.36679	15.0046	0.406505	14.5442	4.95511	0.340694	19.8496		0.00589989	3.77724	689.915		peraluminous
21Se14k15	QtzV-7 MI1 40um bubbly	91.9339	49.3347	3.94388	0.130344	12.601	78.3622	0.0186464	3.12912	1.12151	0.0976685	0.0435463	0.570811	86.7114	164.883	6.69734	65.1854	4.60729	6.8314	628.019	27.0935	0.755821	0.78041	2.27876	1.41021	16.1745	0.343768	10.1899	3.09605	0.303836	28.6056		0.0128218	1.71868	723.033		peraluminous
21Se14k16	QtzV-7 MI2 40um bubbly	80.3618	65.0672	4.07211	0.137354	12.6029	78.2798	0.0272653	3.07992	1.13593	0.0908749	0.0424646	0.558735	84.3886	176.186	5.97826	54.2288	4.41514	7.07946	589.77	32.7942	0.752192	0.992956	1.85586	1.14844	15.0222	0.420547	9.75753	2.83955	0.291011	29.2202		0.0128218	1.66143	707.648		peraluminous
21Se14l09	QtzX-3 MI1 25um bubbly	55.4164	48.3203	4.21606	0.205103	12.5999	78.0087	-0.083162	2.99736	1.08971	0.0768467	0.0432003	0.763133	82.0021	166.383	2.28672	51.513	4.64188	6.83289	663.065	19.9292	-2.82855	0	-2.7447	-3.68477	17.4035	-1.58279	9.53777	3.02467	0.317125	-18.7682		0.00998363	1.85221	703		peraluminous
21Se14l12	QtzX-3 MI2 20um bubbly	42.1585	57.5643	4.16627	0.161059	12.6	78.3093	-0.0484481	2.90723	1.12577	0.0867534	0.0392537	0.60443	76.7813	177.043	5.19727	48.1937	3.9703	7.40418	677.381	30.2979	-2.38057	-1.42778	1.12307	-2.23924	15.1431	-0.96186	11.4518	3.58994	0.313484	42.9125		0.0107939	2.03451	699.244		peraluminous
																		avg	6.99469									11.0395	3.38379
	enrichment factor relative to whole-rock																		2.51212									2.41268	2.17084
	corresponding residual melt fraction																		0.39807
Glassy embayments (this study)
22My27c09	Pinatubo xx1 exp gl reentr1 30um			4.05646	0.207023	12.5041	77.9201		3.16157	1.18567	0.129755	0.0358912	0.799453	85.8663			68.5342			804.697															726.303		peraluminous
22My27c10	Pinatubo xx1 exp gl reentr2 30um			4.03242	0.203336	12.4716	78.0406		3.12412	1.19725	0.125808	0.0350438	0.769851	89.0649			70.5468			788.219															728.907		peraluminous
22My27c11	Pinatubo xx2 exp gl reentr 30um			4.1773	0.19247	12.7199	77.9392		2.95212	1.07751	0.11687	0.0345417	0.790164	87.702			65.8728			801.593															726.273		peraluminous
22My27c12	Pinatubo xx3 exp gl reentr 20um			3.80935	0.18601	12.5	78.865		2.59383	1.11295	0.125698	0.0329645	0.774218	77.3545			66.5818			753.879															733.662		peraluminous
Matrix glass LA-ICP-MS analyses Borisova 06														98.6			59.17	7.93	7.66	719			0.48					7.93	3.88
Whole-rock compositions from Pallister et al. (1996)																																total
samp. EW910615-1	phenocryst-rich dacite			4.47	2.28	16.6	64.8	0.19	1.52	5.28	0.52	0.09	3.81171	38	569		108		2.75	455	34.4		1.2	3.07				4.69	1.69	0.360341	35.1792	99.5617					metaluminous
samp. EW910615-1X	phenocryst-rich dacite			4.44	2.47	16.4	64.5	0.21	1.58	5.2	0.55	0.1	4.01279	42.2	567		109		2.92	476	33.1		1.34	3.01				4.86	1.57	0.323045	36.2126	99.4628					metaluminous
samp. PH12B	phenocryst-rich dacite			4.51	2.43	16.5	64.6	0.2	1.54	5.25	0.52	0.1	3.8627	41.5	591		117		3	477	32.8		1.34	3.07				4.74	1.65	0.348101	38.1107	99.5127					metaluminous
samp. PH12C	phenocryst-rich dacite			4.58	2.35	16.8	64.3	0.19	1.48	5.33	0.5	0.1	3.82874	39.8	602		111		2.75	456	31.6		1.31	2.96				4.49	1.5	0.334076	37.5	99.4587					metaluminous
samp. PH12D	phenocryst-rich dacite			4.35	2.5	16	65	0.2	1.64	4.97	0.65	0.1	4.06784	43.1	551		107		3.17	505	33.2		1.32	3.05				5.01	1.83	0.365269	35.082	99.4778					metaluminous
samp. PH13A	phenocryst-rich dacite			4.6	2.32	16.9	64.4	0.2	1.5	5.3	0.5	0.09	3.77171	37.8	608		100		2.57	431	31.9		1.27	2.85				4.28	1.4	0.327103	35.0877	99.5817					metaluminous
samp. PH13B	phenocryst-rich dacite			4.48	2.37	16.6	64.7	0.2	1.49	5.27	0.5	0.1	3.82072	38.5	580		98		2.64	452	31.9		1.32	2.78				4.42	1.49	0.337104	35.2518	99.5307					metaluminous
samp. EW910615-2	phenocryst-poor dacite			4.42	2.53	16.6	64.3	0.18	1.47	5.47	0.5	0.09	3.87676	39.9	567		102		2.75	433	31.2		1.32	2.85				4.39	1.51	0.343964	35.7895	99.4368					metaluminous
samp. EW910615-2X	phenocryst-poor dacite			4.57	2.37	16.8	64.4	0.2	1.49	5.36	0.49	0.09	3.70973	38.9	632		109		2.79	459	32.6		1.28	2.91				4.52	1.6	0.353982	37.457	99.4797					metaluminous
samp. PH12A	phenocryst-poor dacite			4.48	2.55	16.7	64.2	0.2	1.5	5.45	0.5	0.09	3.84081	38.6	620		113		2.7	436	32.1		1.25	3.07				4.31	1.5	0.348028	36.8078	99.5108					metaluminous
samp. PH12E	phenocryst-poor dacite			4.49	2.66	16.7	64	0.21	1.51	5.44	0.52	0.1	3.93396	39.5	573		108		2.75	448	32.1		1.36	2.85				4.5	1.55	0.344444	37.8947	99.564					metaluminous
samp. PH12F	phenocryst-poor dacite			4.5	2.47	16.7	64.4	0.2	1.49	5.38	0.5	0.1	3.79676	39.9	588		121		2.77	463	32.1		1.32	3.16				4.5	1.56	0.346667	38.2911	99.5368					metaluminous
samp. PH12G	phenocryst-poor dacite			4.61	2.28	16.8	64.7	0.19	1.45	5.27	0.49	0.09	3.69378	37	570		106		2.65	451	31.2		1.21	2.85				4.31	1.4	0.324826	37.193	99.5738					metaluminous
samp. PH13C	phenocryst-poor dacite			4.47	2.55	16.6	64.3	0.2	1.52	5.38	0.51	0.1	3.90694	41.3	591		105		2.86	436	33.9		1.33	3.03				4.77	1.57	0.32914	34.6535	99.5369					metaluminous
samp. PH13D	phenocryst-poor dacite			4.62	2.38	17.1	64.1	0.19	1.47	5.28	0.48	0.1	3.76586	42	590		104		2.77	454	40.2		1.49	3.14				4.97	1.62	0.325956	33.121	99.4859					metaluminous
samp. P6-21-91-4	phenocryst-poor dacite			4.54	2.36	16.7	64.6	0.19	1.48	5.3	0.49	0.1	3.75784	37.6	586		115		2.71	454	32.5		1.33	3.04				4.45	1.5	0.337079	37.8289	99.5178					metaluminous
			avg	4.50813	2.42938	16.6562	64.4562	0.196875	1.50812	5.30812	0.51375	0.09625	3.84117				108.312		2.78438		32.925							4.57563	1.55875			99.5143
Whole-rock data from Luhrand Melson (1996) (only averages were published)
samp. USNM116534-2	phenocryst-rich dacite WR			4.42	2.39	16.69	64.19	0.19	1.51	5.13	0.5	0.1	3.91874	39	535	14	114		2.72	478	30		1.2	3.11				4.3	1.58	0.367442	36.6559	99.0387					metaluminous
samp. USNM116534-1	phenocryst-poor dacite WR			4.46	2.58	16.85	64.09	0.19	1.5	5.17	0.5	0.1	3.90784	40	544	14	116		2.76	454	30.4		1.27	3.1				4.27	1.38	0.323185	37.4194	99.3478					metaluminous
Whole-rock data from Kayzar et al. (2009)
PN-2																				491.9								4.974	1.516	0.304785
PN-96-3a																				476.9								4.888	1.482	0.303191
PN-96-3b																				515.8								5.169	1.555	0.300832
PN-96-3b-c																				502.2								5.252	1.601	0.304836
PN-96-3d																				477.8								4.594	1.387	0.301916
PN-1																				446.8								4.292	1.271	0.296132
PN-91 Mactan																				479.3								4.609	1.371	0.297461
PN-92 Dome																				421								4.994	1.387	0.277733
																																205

## Sheet: Table 5
Data 5 Quartz analyses of Mt. Pinatubo
			LA-ICP-MS							EPMA	original		corrected					CL
LA-ICP-MS	Sample	area	Li	Al	SiO2	Ti	T1 cores	T1 rims		SiO2	Al	Ti	Al	Ti	T1 cores	T1 rims		gray
analysis			µg/g	µg/g	wt%	µg/g	°C	°C		wt%	µg/g	µg/g	µg/g	µg/g	°C	°C		value
	quartz std.		27.5406	146.995	100	55.1833				100.32	134.948	61.1387	149.51	56.2082
	quartz std.		28.5012	160.181	100	54.2529				100.41	137.064	60.5393	151.856	55.6571
	quartz std.		27.2562	150.385	100	55.0525				100.75	136.006	61.7381	150.683	56.7592
	quartz std.		27.0035	141.52	100	50.674				100.37	132.302	67.1327	146.579	61.7188
	quartz std.		29.0544	153.379	100	54.0038				100.59	147.649	61.1387	163.582	56.2082
	quartz std.		27.7662	136.028	100	53.2291				100.41	138.652	58.1417	153.615	53.4529
	quartz std.		28.0376	142.306	100	52.0042				100.06	143.415	66.5333	158.891	61.1677
	avg		27.88	147.256	100	53.4857				100.416	138.576	62.3375	154	57
	stdev		0.66284	7.53922	0	1.52878				0.19999	4.88665	3.03951	5.41653	2.79654
21Se14e13	8Aa-8	core	2.32906	106.61	100	52.7821	694.659			100.47	92.6111	61.1387	102.605	56.2082	697.527
21Se14e12	8Aa-8	Ti-rich band	2.35895	151.61	100	85.725	722.239			99.81	141.298	91.7081	156.546	84.3123	721.056
21Se14e11	8Aa-8	core	2.36442	144.723	100	70.3518	709.369			99.82	127.01	76.7231	140.716	70.5357	709.523
21Se14e10	8Aa-8	rim	-3.92934	264.056	100	85.0189		721.648		100.17	161.937	101.898	179.412	93.6803		728.899
21Se14d16	8Aa-15	core	2.34981	137.556	100	73.0061	711.591			100.66	106.9	74.3255	118.436	68.3315	707.677
21Se14d15	8Aa-15	core	2.52755	95.1982	100	41.5062	685.219			100.37	90.4943	32.967	100.26	30.3083	675.844
21Se14d17	8Aa-15	Ti-rich band	4.08261	140.962	100	82.7967	719.787			100.16	113.779	98.9009	126.058	90.925	726.592
21Se14d06	8Ab-3	core	3.10368	123.751	100	64.5198	704.486			100.14	109.546	89.3105	121.367	82.108	719.211
21Se14d05	8Ab-3	core	-2.25873	110.671	100	46.6096	689.492			100.33	104.254	46.1537	115.504	42.4317	685.994
21Se14d04	8Ab-3	core	-2.4881	107.671	100	54.0442	695.716			99.53	98.4324	68.9309	109.055	63.372	703.525
	8Ab-3	rim		181.292	100	93.3683		728.638
21Se14c06	8B-11	core	2.25842	132.793	100	88.5259	724.584			99.61	152.539	97.8947	169	90	725.818
21Se14c05	8B-11	core	3.06161	111.363	100	46.92	689.751			99.67	107.409	52.2105	119	48	690.656
21Se14c04	8B-11	rim	4.45105	160.524	100	93.4864	728.737			99.84	111.019	102.246	123	94	729.167
21Se14f13	8Da-1	core	3.26449	115.08	100	65.6614	705.442			100.13	74.6181	72.5273	82.6704	66.6783	706.293
21Se14f12	8Da-1	core	2.51872	106.527	100	44.9956	688.14			99.42	74.0889	58.1417	82.0841	53.4529	695.221
21Se14f11	8Da-1	core	2.60562	114.473	100	73.073	711.647			99.72		75.5243		69.4336	708.6
	8Da-1	rim		171.678	100	93.4811		728.732
21Se14f06	8Da-9	core	-2.27476	109.34	100	46.644	689.52			99.98	99.4908	49.7501	110.227	45.738	688.762
21Se14f05	8Da-9	core	2.22219	117.864	100	62.0701	702.435			99.87	106.37	75.5243	117.849	69.4336	708.6
21Se14f04	8Da-9	rim	5.94953	191.191	100	91.7243		727.262		100.49	157.704	108.491	174.722	99.7419		733.974
	8Da-9 profile	core								100.48	112.192	65.3345	124.299	60.0656	700.757			158
	8Da-9 profile	core								100.48	106.9	62.9369	118.436	57.8613	698.912			159
	8Da-9 profile	core								100.41	103.195	79.1207	114.331	72.74	711.368			190
	8Da-9 profile	core								99.71	112.192	80.3195	124.299	73.8421	712.291			189
	8Da-9 profile	rim								99.79	146.061	108.491	161.823	99.7419		733.974		230
21Se14e16	8Da-11	core	1.88227	107.358	100	51.9241	693.941			99.92	88.3775	59.3405	97.9146	54.555	696.143
21Se14e15	8Da-11	core	2.94845	155.318	100	70.2433	709.278			100.04	128.068	88.1117	141.888	81.0059	718.288
	8Da-11	rim?	n.a.	152.624	100	84.0021		720.797		99.94	140.24	91.1087	155.373	83.7612		720.595
21Se14g17	8Da-15	core	2.49419	96.8348	100	53.1391	694.958			100.26	97.374	56.3435	107.882	51.7997	693.837
21Se14g16	8Da-15	core	3.80626	126.502	100	68.7611	708.037			100.12	116.425	82.7171	128.989	76.0463	714.136
21Se14g15	8Da-15	rim	4.98164	141.067	100	80.6308		717.974		100.22	122.247	96.5033	135.439	88.7207		724.747
	8Da-15 profile	core								100.44	95.2571	51.5483	105.537	47.3912	690.146			140
	8Da-15 profile	core								100.36	76.2057	56.9429	84.4294	52.3507	694.298			140
	8Da-15 profile	core								100.1	93.1403	51.5483	103.191	47.3912	690.146			142
	8Da-15 profile	core								100.32	104.783	64.7351	116.09	59.5145	700.296			155
	8Da-15 profile	core								100.39	110.604	68.3315	122.54	62.8209	703.064			173
	8Da-15 profile	core								100.15	108.487	83.9159	120.195	77.1485	715.059			204
	8Da-15 profile	core								100.12	120.13	40.7591	133.094	37.4721	681.842			157
	8Da-15 profile	core								100.54	113.779	76.1237	126.058	69.9847	709.061			198
	8Da-15 profile	rim								100.24	146.59	93.5063	162.409	85.9654		722.44		225
21Se14g06	8Da-16	core	2.84912	107.008	100	56.4116	697.698			100.45	108.487	47.9519	120.195	44.0848	687.378
21Se14g05	8Da-16	core	2.73821	117.285	100	72.4174	711.098			99.69	106.9	80.3195	118.436	73.8421	712.291
21Se14g04	8Da-16	rim	5.22454	166.491	100	83.9007		720.712		100.17	149.765	98.3015	165.927	90.3739		726.131
	8Da-16 profile	core								99.68	110.075	72.5273	121.954	66.6783	706.293			175
	8Da-16 profile	core								100.19	110.075	64.1357	121.954	58.9635	699.834			173
	8Da-16 profile	core								100.5	102.137	64.7351	113.159	59.5145	700.296			153
	8Da-16 profile	core								99.76	109.546	47.3525	121.367	43.5338	686.916			143
	8Da-16 profile	core								100.23	314.878	85.7141	348.857	78.8016	716.443			187
	8Da-16 profile	core								99.98	97.9032	60.5393	108.468	55.6571	697.066			162
	8Da-16 profile	rim								100.31	175.167	116.883	194.07	107.457		740.433		225
21Se14i07	8Db-4	core	2.24035	111.352	100	61.714	702.137			99.72	77.7933	66.5333	86.1883	61.1677	701.68
21Se14i06	8Db-4	core	1.7776	107.251	100	47.7359	690.434			99.64	122.247	45.5543	135.439	41.8806	685.532
21Se14i05	8Db-4	core	1.83737	98.6045	100	35.0368	679.803			99.7	71.9721	32.3676	79.7388	29.7573	675.383
	8Db-4	rim		214.373	100	92.9729		728.307
21Se14h12	8Db-5	core	3.7805	122.344	100	56.3873	697.677			99.91	111.663	64.1357	123.712	58.9635	699.834
21Se14h13	8Db-5	core	2.63955	136.846	100	72.1504	710.874			100.08	113.779	85.7141	126.058	78.8016	716.443
21Se14h11	8Db-5	rim	3.69966	136.209	100	86		722.469		100.15	132.831	99.5003	147.165	91.476		727.054
21Se14h08	8Db-9	core	-2.43299	98.9311	100	48.6823	691.227			100.27	98.9616	52.7471	109.641	48.4933	691.069
21Se14h07	8Db-9	core	-2.3983	108.087	100	42.9369	686.417			99.92	100.549	53.3465	111.4	49.0444	691.53
21Se14h06	8Db-9	core	-2.43415	129.029	100	67.5081	706.988			100.14	131.772	83.9159	145.992	77.1485	715.059
21Se14h05	8Db-9	core	2.44126	128.887	100	85.6266	722.157			99.94	127.01	95.3045	140.716	87.6186	723.824
21Se14h04	8Db-9	rim?	2.88851	152.671	100	85.9877		722.459		99.88	154.528	94.1057	171.204	86.5165		722.902
21Se14j10	QtzIIa-8	core	7.40658	119.782	100	50.1031	692.416			100.09	107.429	52.7471	119.022	48.4933	691.069
21Se14j11	QtzIIa-8	core	9.19436	133.851	100	60.7869	701.361			99.88	106.37	74.3255	117.849	68.3315	707.677
21Se14j12	QtzIIa-8	core	16.0193	172.466	100	71.5941	710.409			100.06	125.951	70.7291	139.543	65.0251	704.909
21Se14j06	QtzIIa-8	rim	27.6802	183.677	100	113.402		745.41		99.68	208.507	122.877	231.008	112.967		745.046
21Se14i12	QtzIIb-10	core	4.0796	154.443	100	76.1393	714.214			100.53	187.339	88.1117	207.556	81.0059	718.288
21Se14i16	QtzIIb-10	core	6.85482	120.839	100	53.6385	695.376			100.25	113.25	70.7291	125.471	65.0251	704.909
21Se14k14	QtzV-7	core	5.62619	137.028	100	76.854	714.812			100.12	108.487	85.7141	120.195	78.8016	716.443
21Se14k13	QtzV-7	core	7.90824	137.109	100	67.7589	707.198			100.31	106.9	66.5333	118.436	61.1677	701.68
21Se14k12	QtzV-7	core	6.19363	117.583	100	59.5072	700.289			100.59	113.779	66.5333	126.058	61.1677	701.68
21Se14k11	QtzV-7	core	7.6581	181.511	100	80.197	717.611			100.21	140.24	68.3315	155.373	62.8209	703.064
21Se14k10	QtzV-7	core	9.35736	130.403	100	46.8762	689.715			99.96	116.425	68.9309	128.989	63.372	703.525
21Se14k09	QtzV-7	core	10.719	106.419	100	49.189	691.651			100.29	116.425	75.5243	128.989	69.4336	708.6
21Se14k05	QtzV-17	core	9.3608	138.183	100	70.7401	709.694			100.34	112.721	79.7201	124.885	73.291	711.829
21Se14k07	QtzV-17	core	3.58418	104.938	100	44.2049	687.478			100.28	95.7864	50.3495	106.123	46.2891	689.223
21Se14k06	QtzV-17	core	3.0103	108.391	100	54.0288	695.703			100.02	97.9032	61.7381	108.468	56.7592	697.989
21Se14k04	QtzV-17	core	2.95908	128.497	100	55.1722	696.66			100.27	111.663	69.5303	123.712	63.923	703.986
	QtzV-17	rim?		148.411	100	100.47		734.583
21Se14j15	QtzV-18	core	3.37445	137.088	100	58.9662	699.836			100.55	107.958	92.9069	119.608	85.4144	721.979
21Se14j14	QtzV-18	core	3.65554	106.542	100	54.1475	695.802			100.65	104.783	65.3345	116.09	60.0656	700.757
21Se14j13	QtzV-18	rim?	16.4003	130.298	100	75.5748		713.741		100.67	123.305	76.1237	136.611	69.9847		709.061
21Se14l08	QtzX-3	core	9.98448	143.067	100	59.8418	700.57			100.91	113.779	52.7471	126.058	48.4933	691.069
21Se14l07	QtzX-3	core	6.05642	130.146	100	71.0878	709.985			100.33	123.834	69.5303	137.198	63.923	703.986
21Se14l06	QtzX-3	core	9.89866	202.595	100	69.792	708.9			100.5	129.126	81.5183	143.061	74.9442	713.213
21Se14l05	QtzX-3	core	8.24133	106.379	100	46.9542	689.78			100.31	106.9	59.3405	118.436	54.555	696.143
21Se14l04	QtzX-3	core	15.1836	125.577	100	66.9427	706.514			100.82	138.123	82.7171	153.028	76.0463	714.136
	QtzX-3	rim		174.346	100	95.5647	730.477	730.477
							730.477	745.41						max	729.167	745.046
empty cells correspond to "not analyzed"							679.803	713.741						min	675.383	709.061
red values in parentheses denote detection limits
1 temperature calculated according to the zircon saturation temperature vs. Ti in host qtz relationship

## Sheet: Table 6
Data 6 TitaniQ results obtained from melt inclusions + host quartz of Mt. Pinatubo																																			481195	enter ppm Zr in zircon (pure endmember contains 67.22 wt% ZrO2 = 497,600 ppm Zr); Mt Pinatubo zircons contain on average 65 wt% ZrO2; conversion factor = 7403
	Molar mass				61.98	40.305	101.964	60.09		94.2	56.08			71.85																																	∂10%	H&W	5993.99
			Li	B	Na2O	MgO	Al2O3	SiO2	P2O5	K2O	CaO	TiO2	MnO	FeO	Rb	Sr	Y	Zr	Nb	Cs	Ba	Ce	Dy	Yb	Hf	W	Pb	Bi	Th	U	TiO2 qtz	P (MPa ) copy	Tzirc (oC) copy	Tqtz for const. P of 2.0 kbar	remark	FM	M		Watson & Harrison 83 Tzirc (oC)	A/NK	∂ A/NK	A/FMCNK	A/NK-A/FMCNK	∂ 10%	10000/T(K)	TiO2 (melt) measured	TiO2 sat own model	log Ti sat H&W model	TiO2 sat H&W model
			µg/g	µg/g	wt%	wt%	wt%	wt%	wt%	wt%	wt%	wt%	wt%	wt%	µg/g	µg/g	µg/g	µg/g	µg/g	µg/g	µg/g	µg/g	µg/g	µg/g	µg/g	µg/g	µg/g	µg/g	µg/g	µg/g
Melt inclusions (this study; LA-ICP-MS analyses; normalized dry)																																			actual CaO
21Se14c08	8B-11 MI1 20um	78.5068	36.3233	59.417	3.8913	0.135449	12.6004	78.5068	0.0322121	2.98335	1.16236	0.0991817	0.0407539	0.580409	79.4506	152.731	4.80491	48.9117	5.30261	6.42388	546.869	31.8128	-0.965703	-1.10083	2.02749	-1.43886	16.3484	-0.656491	11.6613	3.16968	0.0119418	203.115	702.781	701.672		1.39182	1.26609		702.781	1.30834	0	0.975975	0.332362	0.0332362	10.2466	0.0991817	0.11399	2.68675	0.0811022
21Se14c10	8B-11 MI2 25um	78.2134	41.0434	46.399	4.0335	0.136182	12.6	78.2134	-0.0359367	3.13822	1.14363	0.110839	0.0404018	0.5838	86.1816	149.747	3.60121	55.2228	5.11379	6.21794	617.809	29.9231	-1.47856	-0.878503	2.11453	-1.59059	12.6482	-0.42622	10.8009	3.28369	0.0125443	226.797	708.854	698.845		1.43978	1.31265		708.854	1.25593	0	0.948455	0.307472	0.0307472	10.1833	0.110839	0.118277	2.72632	0.0888381
21Se14c12	8B-11 exposed MI3 30um	78.4138	41.6483	60.5966	4.14785	0.130665	12.439	78.4138	0.0234712	3.17958	0.936778	0.105034	0.0435392	0.603782	94.5591	138.452	5.91938	59.5883	6.805	8.56401	675.165	35.3421	0.913393	0.805587	1.82461	2.22383	17.1828	0.5836	4.44359	12.7614	0.0123782	225.615	714.651	705.01		1.44156	1.31145		714.651	1.21175	0	0.945504	0.266247	0.0266247	10.1235	0.105034	0.119926	2.75824	0.0956136
21Se14c14	8B-11 MI4 20um rim	78.1302	33.5708	58.4358	3.98168	0.179371	12.6	78.1302	-0.0391426	2.99909	1.25031	0.118994	0.030714	0.709628	76.174	179.245	3.61554	70.2556	4.996	6.06089	797.549	26.311	-1.55483	-1.08576	2.04838	-1.67245	12.7481	-0.760658	9.81623	2.78738	0.0146186	172.353	727.453	739.463		1.46694	1.30856		727.453	1.28616	0	0.931216	0.354948	0.0354948	9.99398	0.118994	0.15395	2.83009	0.112818
21Se14c16	8B-11 MI5 30um rim	78.3508	42.2373	54.1446	3.95618	0.179315	12.6	78.3508	0.0395638	3.05445	1.00272	0.119615	0.0317058	0.705223	81.0977	181.772	4.32776	65.6484	4.23784	5.54618	771.579	27.7222	-1.0385	-0.725024	2.00337	-1.117	13.1974	-0.507528	9.21332	3.52959	0.0146688	185.164	725.539	731.847		1.41503	1.25783		725.539	1.28381	0	0.962411	0.321397	0.0321397	10.0131	0.119615	0.144854	2.8135	0.108589
21Se14d09	8Ab-3 MI1 16um	79.3699	32.4898	61.7333	4.00934	0.114539	12.6	78.5762	-0.0589264	2.99445	1	0.093635	0.0429848	0.568813	88.6187	144.161	8.36107	54.0633	6.56762	7.16825	700.883	36.9591	-1.55192	-1.54859	-2.36445	-2.37524	18.7935	-1.03957	12.5682	3.0983	0.0110559	217.825	710.835	704.088	-1.41733	1.37484	1.25657		710.835	1.28087	0	0.988061	0.292807	0.0292807	10.1628	0.093635	0.118734	2.72914	0.0894171
21Se14d11	8Ab-3 MI2 50um	78.3481	36.5287	61.0108	4.1407	0.131309	12.6	78.3481	0.0213049	3.03378	1.00843	0.088604	0.046646	0.594377	89.2965	162.264	6.69489	51.5781	5.86987	7.74622	686.847	38.0526	1.03865	0.790636	2.07023	1.17308	16.8568	0.50721	12.1835	3.61486	0.0115643	195.182	705.113	707.157		1.41873	1.29145		705.113	1.24805	0	0.961469	0.286582	0.0286582	10.2222	0.088604	0.110336	2.70304	0.0842031
21Se14e05	8Aa-15 MI1 18um cracked	79.3295	34.8159	42.1798	3.96202	0.144275	12.6	78.6761	-0.0401046	2.82919	1	0.104245	0.042469	0.641744	84.5386	180.364	4.64163	60.3139	5.19703	6.31211	649.942	28.1446	-1.04935	-1.04931	2.02108	1.89617	16.6127	-0.697396	11.5065	3.99241	0.0135715	172.118	721.086	733.127	-1.03282	1.36345	1.22621		721.086	1.31519	0	0.994143	0.32105	0.032105	10.058	0.104245	0.137902	2.78331	0.101297
21Se14e07	8Aa-15 MI2 30um cracked	78.548	25.3516	59.9631	4.02795	0.14392	12.6003	78.548	0.0219097	2.86471	1.03722	0.104083	0.0410943	0.632651	83.1676	174.332	3.72885	58.364	4.82651	6.68425	630.484	30.1859	0.570789	-0.449204	2.11996	1.13884	14.8758	0.380452	9.20448	2.90422	0.0135769	175.986	716.894	727.148		1.38827	1.2522		716.894	1.29536	0	0.978665	0.316698	0.0316698	10.1006	0.104083	0.130953	2.7638	0.0968456
21Se14e09	8Aa-15 MI3 50um	78.137	36.7298	61.2277	4.22597	0.143434	12.6	78.137	0.0168877	2.9922	1.11841	0.103438	0.0451165	0.634394	88.6633	180.604	4.32958	52.7822	5.39502	7.28034	650.565	31.6583	0.593837	0.522469	1.93024	1.24348	16.6843	0.378441	12.0345	3.81535	0.0123617	215.566	704.529	698.664		1.46507	1.32786		704.529	1.23639	0	0.934191	0.302196	0.0302196	10.2283	0.103438	0.11183	2.70555	0.084691
21Se14f08	8Da-9 MI1 16um rim	77.8623	-35.9305	87.4558	4.25503	0.19763	12.7037	77.8623	-0.071021	3.11206	1	0.124832	0.0358276	0.70865	87.3732	181.08	3.10306	71.8426	4.70235	7.2996	776.214	27.9066	-3.45251	-1.21323	-3.42265	-3.19142	20.055	-1.39079	10.4581	3.54215	0.0149089	198.779	728.532	729.144	-1.34819	1.48138	1.31849		728.532	1.22521	0	0.927794	0.29742	0.029742	9.98321	0.124832	0.145432	2.8376	0.114785
21Se14f10	8Da-9 MI2 50um	78.2448	35.8295	49.8209	4.07067	0.178218	12.6026	78.2448	0.0324026	2.97821	1.07708	0.109433	0.0409637	0.69805	87.151	209.282	4.14586	64.5607	5.27446	6.1991	787.367	31.7409	0.789106	0.620425	2.39573	1.00806	14.9295	0.291148	9.74511	3.03021	0.0147623	160.969	722.375	739.648		1.4426	1.28649		722.375	1.27038	0	0.946127	0.324248	0.0324248	10.0449	0.109433	0.140414	2.80004	0.105274
21Se14f17	8Da-1 MI2 25um	78.591	32.6388	75.9994	4.01102	0.120143	12.6004	78.6647	0.0248847	3.06478	0.985803	0.0831556	0.0425655	0.42746	94.7289	136.037	6.28148	56.2264	5.17613	8.7727	678.669	29.9184	1.09982	1.24138	2.45304	1.58472	13.9658	-0.354249	11.6254	3.27971	0.0116301	174.71	713.471	724.258		1.35961	1.2615		713.471	1.27072	0	0.998537	0.272186	0.0272186	10.1356	0.0831556	0.119209	2.74165	0.0920318
21Se14g08	8Da-16 MI1 20um	77.3055	34.731	59.826	4.19698	0.137946	12.6003	78.0864	0.0315033	3.17091	1.0343	0.0938871	0.0457881	0.633489	89.9489	178.484	4.76148	55.0817	4.64256	6.88126	659.68	29.8094	0.642876	0.452031	1.79431	0.801232	14.87	0.486638	9.02938	3.058	0.0129548	179.013	707.677	716.513		1.46387	1.32819		707.677	1.21898	0	0.93576	0.283218	0.0283218	10.1955	0.0938871	0.113145	2.72282	0.0881259
21Se14g10	8Da-16 MI2 30um	78.0319	44.1258	57.0293	4.23145	0.147143	12.6001	78.0319	0.0165629	3.20586	1.00134	0.103037	0.0445485	0.634608	93.3313	177.499	3.63134	60.2592	4.71915	7.44805	708.69	30.8192	0.474849	0.484142	2.25503	1.20297	15.36	0.345456	10.6611	3.55597	0.012093	223.442	714.089	705.245		1.47187	1.33335		714.089	1.20791	0	0.931633	0.276281	0.0276281	10.1293	0.103037	0.120667	2.75894	0.0957694
21Se14g12	8Da-16 MI3 23um rim	77.9863	56.9712	45.238	3.89695	0.184927	12.6039	77.9863	0.0373462	3.07261	1.41319	0.128903	0.0340862	0.679151	81.8065	188.035	4.18312	69.3188	3.83108	5.94388	813.594	29.7855	-0.591527	-1.151	1.92872	1.91161	17.0082	-0.928496	10.6676	2.7012	0.0147525	186.372	724.637	730.421		1.49095	1.33558		724.637	1.29446	0	0.917456	0.377003	0.0377003	10.0222	0.128903	0.153388	2.81811	0.109748
21Se14h10	8Db-9 MI1 50um	78.2784	35.2484	59.3092	4.13686	0.156613	12.6039	78.2784	0.0241102	2.98707	1.05554	0.111439	0.0416987	0.628439	86.6739	136.365	5.98527	58.9684	5.65957	7.01996	710.63	36.4358	0.847477	0.837923	2.29413	0.86606	15.3414	0.177876	11.1665	3.47973	0.0134129	204.596	714.909	713.201		1.43463	1.29513		714.909	1.25551	0	0.951521	0.303991	0.0303991	10.1209	0.111439	0.126077	2.75878	0.0957337
21Se14h17	8Db-5 MI2 30um	78.4684	12.088	49.1245	3.88982	0.166577	12.601	78.4684	0.031048	2.92263	1.1198	0.106158	0.0409065	0.684703	87.0789	174.197	5.05627	60.3791	4.75783	6.59483	717.474	31.971	0.441464	0.705124	2.41084	1.20484	13.6736	-0.18705	10.6369	2.75181	0.0126099	189.311	719.583	724.094		1.40081	1.2506		719.583	1.31772	0	0.969919	0.347803	0.0347803	10.0732	0.106158	0.140166	2.77987	0.100496
21Se14i11	8Db-4 MI2 40um cracked	78.5416	22.2908	56.4392	4.13585	0.117244	12.6002	78.5602	0.0231806	2.99305	0.966351	0.102655	0.0411994	0.483254	88.7692	142.765	4.24424	58.6358	4.83354	6.03776	644.43	31.2429	0.705364	0.629675	1.6405	1.09319	17.6598	0.207854	10.8328	3.3276	0.0127494	207.534	715.842	712.984		1.38003	1.27397		715.842	1.25454	0	0.985691	0.268847	0.0268847	10.1113	0.102655	0.121954	2.75708	0.0953591
21Se14i13	QtzIIb-10 MI1 30um	78.3859	20.4531	70.0507	4.06029	0.150294	12.6	78.3859	-0.0327066	2.94561	1.08983	0.1162	0.046798	0.605117	100.096	169.672	5.85996	62.8274	5.11849	7.79871	662.33	35.578	-0.59548	0.820353	2.41172	-1.29147	14.3686	-0.887493	12.9183	3.57467	0.0127026	225.735	720.651	710.907		1.41486	1.28093		720.651	1.27685	0	0.962678	0.314173	0.0314173	10.0624	0.1162	0.136094	2.78735	0.102243
21Se14i15	QtzIIb-10 MI2 30um	77.8283	24.1893	76.9344	4.37769	0.152102	12.5999	77.8283	0.0460771	2.97897	1.28741	0.105252	0.0471045	0.62319	84.9727	165.618	5.75862	61.7429	4.96858	7.05013	649.555	31.5442	0.828699	0.971453	2.76472	-1.21447	16.8826	-0.836809	11.4472	3.4824	0.0127788	201.755	712.018	711.436		1.53291	1.3943		712.018	1.20848	0	0.897674	0.310805	0.0310805	10.1505	0.105252	0.123098	2.75521	0.0949506
21Se14j09	QtzIIa-8 MI2 28um internal bright CL zone	78.331	103.81	49.4456	3.77901	0.168982	12.5921	78.331	0.039984	2.91772	1.32196	0.153212	0.0412042	0.694817	83.8204	180.158	5.45698	71.7822	4.80612	6.45594	650.57	32.1755	0.599385	1.11782	1.74901	-0.916724	13.8113	-0.556747	11.4815	3.37663	0.0159971	204.459	731.585	729.901		1.42404	1.27145		731.585	1.34314	0	0.954513	0.388632	0.0388632	9.95287	0.153212	0.167405	2.84658	0.117183
21Se14k08	QtzV-17 MI1 40um	77.9958	20.9991	85.0637	4.16753	0.168096	12.6003	77.9958	0.0125453	3.1056	1.16809	0.0755972	0.0475123	0.671392	92.2452	165.454	7.57808	43.7651	6.03013	9.09113	669.512	43.6334	1.05267	0.82893	2.20483	1.36679	15.0046	0.406505	14.5442	4.95511	0.00737486	289.658	689.915	660.123	old core?	1.49307	1.3431		689.915	1.2332	0	0.918429	0.314769	0.0314769	10.3835	0.0755972	0.0959721	2.62668	0.0706266
21Se14k15	QtzV-7 MI1 40um	78.3622	91.9339	49.3347	3.94388	0.130344	12.601	78.3622	0.0186464	3.12912	1.12151	0.0976685	0.0435463	0.570811	86.7114	164.883	6.69734	65.1854	4.60729	6.8314	628.019	27.0935	0.755821	0.78041	2.27876	1.41021	16.1745	0.343768	10.1899	3.09605	0.0128218	171.868	723.033	735.211		1.41095	1.28775		723.033	1.27603	0	0.965289	0.310737	0.0310737	10.0383	0.0976685	0.139129	2.79963	0.105175
21Se14k16	QtzV-7 MI2 40um	78.2798	80.3618	65.0672	4.07211	0.137354	12.6029	78.2798	0.0272653	3.07992	1.13593	0.0908749	0.0424646	0.558735	84.3886	176.186	5.97826	54.2288	4.41514	7.07946	589.77	32.7942	0.752192	0.992956	1.85586	1.14844	15.0222	0.420547	9.75753	2.83955	0.0128218	166.143	707.648	722.248		1.43381	1.3103		707.648	1.25616	0	0.95198	0.30418	0.030418	10.1958	0.0908749	0.116179	2.71893	0.0873403
21Se14l09	QtzX-3 MI1 25um	78.0087	55.4164	48.3203	4.21606	0.205103	12.5999	78.0087	-0.083162	2.99736	1.08971	0.0768467	0.0432003	0.763133	82.0021	166.383	2.28672	51.513	4.64188	6.83289	663.065	19.9292	-2.82855	-2.34948	-2.7447	-3.68477	17.4035	-1.58279	9.53777	3.02467	0.00998363	185.221	703	709.144		1.49789	1.32356		703	1.23768	0	0.915462	0.322215	0.0322215	10.2443	0.0768467	0.112779	2.70112	0.083831
21Se14l12	QtzX-3 MI2 20um	78.3093	42.1585	57.5643	4.16627	0.161059	12.6	78.3093	-0.0484481	2.90723	1.12577	0.0867534	0.0392537	0.60443	76.7813	177.043	5.19727	48.1937	3.9703	7.40418	677.381	30.2979	-2.38057	-1.42778	1.12307	-2.23924	15.1431	-0.96186	11.4518	3.58994	0.0107939	203.451	699.244	698.009		1.44233	1.30526		699.244	1.25989	0	0.94645	0.313444	0.0313444	10.2839	0.0867534	0.106793	2.67324	0.078619
	average		41.3071	59.5234	4.07348	0.152527	12.5982	78.2809	0.0274161	3.02362	1.09828	0.104206	0.0416331	0.626824	86.6529	167.882	5.04556	58.9348	5.05429	6.99056	682.024	31.4366	0.756649	0.787582	2.07167	1.3296	15.6527	0.377458	10.7253	3.68971	0.0127196	0	714.294	715.537	avg
	stdev		21.4409	11.4693	0.13767	0.0241503	0.0375679	0.235789	0.00905336	0.0963818	0.115135	0.0166325	0.00432378	0.0719355	5.48927	17.7661	1.40106	7.30627	0.690342	0.864894	63.6225	4.43454	0.200684	0.220802	0.331918	0.393141	1.80294	0.117616	1.77808	1.87089	0.00174976	20.0715	9.94243	17.2115
Borisova et al. (2005); EPMA of Type 1a inclusions, i.e., unheated, homogenous, glassy MIs (n=10); normalized dry																																		stdev
					4.02089	0.169834	12.5609	77.2154	0.0198266	3.13841	1.12376	0.0940498	0.0535839	0.652775																	avg cores only		711.282	8.34449
					0.284553	0.0405721	0.147733	0.859803	0.0158312	0.151033	0.109941	0.0375227	0.0581219	0.186305																	avg rims only		727.549	2.72869
Rutherford and Devine (1996); EPMA; normalized dry
qtz MIs (n=9)	average				4.02293	0.191063	12.6314	78.1233		3.11007	1.0933	0.13799	0.0530729	0.743021
	stdev				0.212292	0.0212292	0.148604	1.22068		0.0530729	0.0849167	0.0212292	0.0424583	0.0636875
matrix glasses (n=35)	average				4.15822	0.233266	12.8093	77.5254		2.98174	1.29817	0.141988	0.0507099	0.801217
	stdev				0.131846	0.030426	0.0811359	0.223124		0.0507099	0.0507099	0.040568	0.030426	0.10142																														Ti in qtz solubility curve at constant aTiO2 of 0.83
																																												enter T in C	enter P in kbar	T K	104/T	log Ti (ppm)	Ti (ppm)
																	red data points denote melt inclusions in bright-luminescent rims; the yellow point is a bright growth zone within the crystal																											715	2	988	10.1215	1.96555	92.3741
																																												685	2	958	10.4384	1.8503	70.8434
																																												695	2	968	10.3306	1.88951	77.5372
																																												705	2	978	10.2249	1.92792	84.7069
																																												715	2	988	10.1215	1.96555	92.3741
																																												725	2	998	10.02	2.00243	100.561
																																												735	2	1008	9.92063	2.03857	109.288
																																												only for legend entry
																																												70	670
																																												60	660
																										no correlation between Tzirc and P(kbar)									no indication of a change in aTiO2
[truncated: 33 more columns]

## Sheet: Table 7
Data 7 Diffusion coefficients extracted from the age of zircon inclusions and the sharpness of nearby Ti diffusion profiles in quartz phenocrysts from Mt. Pinatubo
original notation	notation for SIMS	CL bright rim	logDt distribution	growth zone truncation	exposed zircon size (µm)	original zircon size (µm)	original zircon size (µm3)	age (ka)	1s+	1s-	age (s)	1s+	1s-	log age (s)	1s+	1s-	logDt older GZ1	stdev	logDt older GZ2	stdev	logDt younger GZ1	stdev	logDt younger GZ2	stdev	logDt average	stdev	spatial resolution (for FWHM)		log10D (m2s-1)						Sample	(238U)/(232Th)	1s	(230Th)/(232Th)	1s	m	1s	U
8Aa-8	a5	x	gradual	strong (old)	10x28	the same	2800	111	22	18	3500496000000	693792000000	567648000000	12.5441	0.0785287	0.07684	-10.5473	0.132378			-10.6592	0.030934			-10.6033	0.0791182			-23.1474						a5.ais	3.02	0.08	2.23	0.13	0.638	0.067	1300
8Aa-15	a4	x not sharp	not clear	strong (old)	15x20	the same	4500	170	33	25	5361120000000	1040688000000	788400000000	12.7293	0.0770471	0.0690809	-10.9045	0.0733201							-10.9045				-23.6338						a4.ais	2.35	0.04	2.03	0.07	0.790	0.054	1520
8Ab-3	a3	x	bimodal	strong (recent)	16x37	ca. 16x80	20480	147	17	14	4635792000000	536112000000	441504000000	12.6661	0.0475265	0.0434657					-10.5173	0.0882299			-10.5173				-23.1834						a3.ais	2.84	0.05	2.32	0.06	0.741	0.037	1930
8B-11	a2	x not sharp	weakly bimodal	strong (recent)	10x15	the same	1500	159	47	33	5014224000000	1482192000000	1040688000000	12.7002	0.11247	0.101027	-10.7539	0.0445446			-10.9175	0.0671359			-10.8357	0.115697			-23.5359						a2.ais	5.06	0.10	4.07	0.33	0.767	0.081	461
8Da-1	a8	x	bimodal	strong (recent)	15x20	the same	4500	137	22	18	4320432000000	693792000000	567648000000	12.6355	0.0646766	0.0611736					-10.5804	0.0195377	-10.6486	0.0238306	-10.6145	0.0482388			-23.2501						a8.ais	2.54	0.04	2.06	0.08	0.715	0.051	1180
8Da-9	a7	x	weakly bimodal	strong (recent)	11x25	the same	3025	93.7	19.5	16.6	2954923200000	614952000000	523497600000	12.4705	0.0821068	0.0846852	-11.0775	0.151666			-11.0406	0.0310795	-10.9629	0.0350956	-11.027	0.0584584			-23.4975						a7.ais	3.19	0.09	2.20	0.15	0.577	0.069	794
8Da-11	a6	x not sharp	gradual	strong (old)	13x23	ca. 13x45	7605	161	31	24	5077296000000	977616000000	756864000000	12.7056	0.0764754	0.0701053					-10.7405	0.0402648	-10.7359	0.0418314	-10.7382	0.04			-23.4439						a6.ais	3.32	0.07	2.75	0.13	0.771	0.057	716
8Da-15	a10	x	weakly bimodal	strong (recent)	10x17	ca. 10x25	2500	195	63	40	6149520000000	1986768000000	1261440000000	12.7888	0.121585	0.0997029					-10.416	0.0821219			-10.416				-23.2049						a10.ais	3.99	0.07	3.46	0.22	0.833	0.073	1280
8Da-16	a9	x	bimodal	strong (recent)	12x18	the same	2592	99.3	24.1	19.7	3131524800000	760017600000	621259200000	12.4958	0.0943659	0.0960362			-10.51	0.04			-10.75	0.03	-10.63	0.169706			-23.1258						a9.ais	2.20	0.04	1.66	0.10	0.598	0.080	1220
8Db-4	b3	x	weakly bimodal	strong (recent)	18x32	ca. 18x40	12960	156	22	19	4919616000000	693792000000	599184000000	12.6919	0.0572954	0.056404	-11.1893	0.0516493							-11.1893				-23.8813						b3.ais	3.42	0.07	2.80	0.10	0.760	0.045	785
8Db-5	b2	x	bimodal	unclear	13x17	ca. 13x35	5915	46.7	14	12.4	1472731200000	441504000000	391046400000	12.1681	0.113872	0.134023	-11.2033	0.102683			-11.1149	0.0920927			-11.1149	0.0624729			-23.283						b2.ais	2.64	0.05	1.49	0.14	0.349	0.078	447
8Db-9	b1	x	gradual	strong (old)	16x18	ca. 20x40	16000	102	33	25	3216672000000	1040688000000	788400000000	12.5074	0.121734	0.122109	-11	0.05	-10.83	0.04					-10.915	0.120208			-23.4224						b1.ais	2.92	0.07	2.11	0.20	0.609	0.101	618
QtzIIa-8	b6	x	gradual	medium (old)	14x17	the same	3332	94.1	15.7	13.7	2967537600000	495115200000	432043200000	12.4724	0.0670127	0.0683336			-11.1472	0.0143557	-11.1149	0.0238817			-11.1311	0.0229103			-23.6034						b6.ais	4.02	0.10	2.69	0.17	0.578	0.056	619
QtzIIb-10	b4	x	gradual	±none	15x20	ca. 20x30	12000	129	23	19	4068144000000	725328000000	599184000000	12.6094	0.0712539	0.069197	-11.15	0.15	-10.72	0.02	-11.2518	0.0656481			-11.0406	0.282282			-23.65						b4.ais	3.45	0.08	2.65	0.13	0.694	0.057	719
QtzV-7	b10	x not sharp	gradual	weak (old)	11x39	the same	4719	121	16	14	3815856000000	504576000000	441504000000	12.5816	0.0539352	0.0534016					-10.4604	0.032658			-10.4604	0.032658			-23.042						b10.ais	3.60	0.09	2.69	0.10	0.669	0.045	1380
QtzV-17	b9	x	gradual	medium (old)	19x24	ca. 19x30	10830	99.1	13.9	12.3	3125217600000	438350400000	387892800000	12.4949	0.0570048	0.0575539	-11.1392	0.193225			-11.0947	0.0728292			-11.1169	0.0314663			-23.6118						b9.ais	2.95	0.05	2.11	0.09	0.597	0.048	854
QtzV-18	b8	x not sharp	gradual	weak	16x30	the same	7680	197	37	28	6212592000000	1166832000000	883008000000	12.7933	0.0747496	0.0665795	-10.8516	0.124694			-10.6202	0.111136			-10.7359	0.16366			-23.5292						b8.ais	2.63	0.04	2.33	0.07	0.835	0.048	1410
QtzX-3	b13	x	gradual	strong (old)	19x23	the same	8303	15.8	5	4.8	498268800000	157680000000	151372800000	11.6975	0.119406	0.157264	-11.82	0.08			-11.94	0.12			-11.88	0.0848528	-13.45	0.0287877	-23.5775						b13.ais	3.29	0.06	1.30	0.09	0.174	0.037	643
				min				15.8																					-23.4235	avg	-23.8813	min
				max		≤40 µm		197																min	-11.88				0.229061	stdev	-23.042	max
				avg				124.094																	2.4
																											theor. avg	11.8	-11.6235
																												12.8	-10.6235
																											theor. max	11.8	-11.3235
																												12.8	-10.3235
																											theor. min	11.8	-11.9235
																												12.8	-10.9235
																											age (ka)	age (log s)
																											20	11.7998	-10
																											50	12.1978	-10
																											100	12.4988	-10
																											150	12.6749	-10
																											200	12.7998	-10

## Sheet: Table 8
Data 8 Age of Ti-rich quartz rims of Mt. Pinatubo
	sample	log10Dt (m2) profile1	log10Dt (m2) profile2	log10Dt (m2) profile3	rim thickness (µm)	resorption prior to rim growth?	log10Dt favorite	Ti in qtz (µg/g)	Ti in qtz temp. (°C)1	log10D (m2/s) 2	age (log s)	age in years	age of rims with strong resorption	growth speed (µm/year)
1	8Aa-8	-13.35	-13.24		50	unclear	-13.24	85	721.632	-23.2774	10.0374	345.601		0.144676
2	8Aa-15	(no real rim - it looks like a rim only on the upper left)
3	8Ab-3	-14.94	-14.1		10	strong	-14.1	93	728.33	-23.1958	9.09581	39.5373	39.5373	0.252926
4	8B-11	-11.91	-12	-11.93	150	strong	-11.93	93	728.33	-23.1958	11.2658	5847.99	5847.99	0.0256498
5	8Da-1	-13.82	-13.58		20	strong	-13.82	93	728.33	-23.1958	9.37581	75.3368	75.3368	0.265475
6	8Da-9	-13.56	-13.24		30	strong	-13.56	96	730.841	-23.1655	9.60551	127.85	127.85	0.234651
7	8Da-11	-11.68			75	unclear	-11.68	84	720.795	-23.2877	11.6077	12848.4		0.00583732
8	8Da-15	-13.21	-13.16		50	strong	-13.16	85	721.632	-23.2774	10.1174	415.503	415.503	0.120336
9	8Da-16	-13.28	-13.23		50	strong	-13.23	87	723.306	-23.2569	10.0269	337.349	337.349	0.148214
10	8Db-4	-14.29	-14.04		15	strong	-14.04	93	728.33	-23.1958	9.15581	45.3949	45.3949	0.330434
11	8Db-5	-13.8	-13.93	-14.41	15	unclear	-13.93	89	724.981	-23.2365	9.30646	64.2176		0.233581
12	8Db-9	-13.78			10	unclear	-13.78	n.a.		-23.2	9.42	83.4053		0.119897
13	QtzIIa-8	-12.71	-13.31		30	unclear	-13.31	113	745.074	-22.9966	9.68659	154.093		0.194688
14	QtzIIb-10	-13.14	-12.74	-13.6	10	little	-13.6	n.a.		-23.2	9.6	126.239		0.0792149
15	QtzV-7	-11.35			100	unclear	-11.35	n.a.		-23.2	11.85	22448.8		0.00445458
16	QtzV-17	-12.08			50	unclear	-12.08	100	734.19	-23.1253	11.0453	3519.86		0.0142051
17	QtzV-18	-11.12			100	unclear	-11.12	73	711.586	-23.4018	12.2818	60674.5		0.00164814
18	QtzX-3	-13.28	-13.42	-13.14	50	unclear	-13.42	96	730.841	-23.1655	9.74551	176.482		0.283315
19									avg	-23.2074
20	ages of previous Pinatubo eruptions (Newhall 96; Ku 08)
21	Buag											586
21	Maraunot											2941
21	Crown Valley											4986
21	Pasbul											8200
21	Sacobia											14480
21	Inararo											81000
n.a. – not analyzed
1) from the fit in the graph of TzircMI WH83 vs Ti qtz host
2) for rims without Ti analyses, T is assumed to be 730 °C, which corresponds to a log10D of = -23.10

## Sheet: Table 9
Data 9 Summary of all age data for Mt. Pinatubo
n	Sample	growth zone	Ti in qtz (µg/g)	T (°C) WH83	log10D (m2/s) at this T	strong resorption	log10Dt (m2)	age if magma stayed constantly at 710 °C (log s) (except rims)	age (years)	1s+	1s-	ages associated with strong resorption	phenocryst separator	comments
1	8Aa-8	core zirc+					-10.55	12.87	235068
2		core zirc-					-10.66	12.76	182471
3		older rim	86	722.469	-23.2671		-11.4	11.8671	23351.7
4		rim1	85	721.632	-23.2774		-13.24	10.0374	345.601
5		rim2	94	729.167	-23.1857		-14.3	8.88569	24.3718
6
7													10
8
9	8Aa-15	core zirc+					-10.23	13.19	491127
10		core zirc+					-10.59	12.83	214385
11		middle				x	-11.68	11.74	17425.8			17425.8
12
13													10
14
15	8Ab-3	core zirc+					-10.69	12.73	170292
16		core zirc+					-10.79	12.63	135267
17		core zirc-					-10.52	12.9	251880
18		middle					-10.91	12.51	102611
19		rim	93	728.33	-23.1958	x	-14.1	9.09581	39.5373			39.5373
20
21													10
22
23	8B-11	core					-10.6	12.82	209505
24		middle zirc+					-10.75	12.67	148318
25		middle zirc-					-10.92	12.5	100275
26		old rim	93	728.33	-23.1958	x	-11.93	11.2658	5847.99			5847.99
27
28													10
29
30	8Da-1	core zirc-					-10.58	12.84	219378
31		core zirc-					-10.65	12.77	186721
32		rim	93	728.33	-23.1958	x	-13.82	9.37581	75.3368			75.3368
33
34													10
35
36	8Da-9	core					-10.79	12.63	135267
37		middle zirc-					-10.99	12.43	85348
38		middle zirc+					-10.96	12.46	91452
39		middle zirc+					-11.04	12.38	76066.5
40		rim	96	730.841	-23.1655	x	-13.56	9.60551	127.85			127.85
41
42													10
43
44	8Da-11	core zirc+					-10.74	12.68	151773
45		core zirc+				x	-10.74	12.68	151773			151773
46		old rim	84	720.795	-23.2877		-11.68	11.6077	12848.4
47
48													10
49
50	8Da-15	core zirc+					-10.17	13.25	563889
51		core zirc-					-10.42	13	317098
52		middle					-10.78	12.64	138418
53		rim	85	721.632	-23.2774	x	-13.16	10.1174	415.503			415.503
54
55													10
56
57	8Da-16	core zirc+					-10.52	12.9	251880
58		middle zirc-					-10.56	12.86	229717
59		middle					-10.75	12.67	148318
60		rim	87	723.306	-23.2569	x	-13.23	10.0269	337.349			337.349
61
62													10
63
64	8Db-4	core					-10.6	12.82	209505
65		core					-10.74	12.68	151773
66		middle zirc					-10.82	12.6	126239
67		middle zirc					-10.89	12.53	107447
68		middle					-11.29	12.13	42775.3
69		rim	93	728.33	-23.1958	x	-14.04	9.15581	45.3949			45.3949
70
71													10
72
73	8Db-5	core					-10.75	12.67	148318
74		core					-10.94	12.48	95762
75		middle zirc+					-11.2	12.22	52625.2
76		middle zirc-					-11.11	12.31	64743.1
77		rim	89	724.981	-23.2365		-13.93	9.30646	64.2176
78
79													10
80
81	8Db-9	core				x	-10.54	12.88	240543			240543
82		middle					-11	12.42	83405.3
83		middle zirc+					-10.83	12.59	123365
84		middle zirc-	86	722.469	-23.2671	x	-11.73	11.5371	10922.4			10922.4
85		rim	n.a.	730	-23.1756		-13.78	9.39564	78.8558
86
87													10
88
89	QtzIIa-8	core					-10.1	13.32	662511
90		core					-10.57	12.85	224488
91		middle					-10.55	12.87	235068
92		middle					-10.95	12.47	93582.2
93		middle zirc+					-11.15	12.27	59046.4
94		middle zirc-	72	710.748	-23.4123	x	-11.11	12.3023	63604.8			63604.8
95		old rim	72	710.748	-23.4123		-11.58	11.8323	21552.1
96		rim	113	745.074	-22.9966		-13.31	9.68659	154.093
97
98													10
99
100	QtzIIb-10	core					-10.62	12.8	200075
101		core zirc+					-10.72	12.7	158925
102		core zirc+					-11.15	12.27	59046.4
103		middle zirc-					-11.25	12.17	46902.2
104		middle					-11.31	12.11	40850.1
105		middle					-11.53	11.89	24614.6
106		middle	83	719.958	-23.2979		-11.55	11.7479	17747.5
107		old rim	83	719.958	-23.2979		-12.24	11.0579	3623.58
108		rim	n.a.	730	-23.1756		-13.6	9.57564	119.353					very thin
109
110													10
111
112	QtzV-7	core zirc+					-10.46	12.96	289197
113		core zirc-					-10.46	12.96	289197
114		core					-10.68	12.74	174258
115		middle					-10.87	12.55	112511
116		middle					-10.99	12.43	85348
117		middle					-11.21	12.21	51427.3
118		middle					-11.34	12.08	38123.6
119		very old "rim"	n.a.	730	-23.1756		-11.35	11.8256	21224.3
120
121													10
122
123	QtzV-17	core					-10.61	12.81	204736
124		middle zirc+					-11.14	12.28	60421.8
125		middle zirc-					-11.09	12.33	67794.3
126		middle					-11.16	12.26	57702.3
127		middle					-11.33	12.09	39011.6
128		middle					-11.74	11.68	15177.3
129		middle					-12.06	11.36	7264.29
130		old rim	100	734.19	-23.1253		-12.08	11.0453	3519.86
131
132													10
133
134	QtzV-18	core zirc+					-10.22	13.2	502566
135		core zirc-					-10.49	12.93	269894
136		middle					-10.45	12.97	295933
137		middle				x	-10.94	12.48	95762			95762
138		very old "rim"	73	711.586	-23.4018		-11.12	12.2818	60674.5					T too low for being a rim
139
140													10
141
142	QtzX-3	core					-10.61	12.81	204736
143		middle					-10.59	12.83	214385
144		middle zirc+				x	-11.7	11.72	16641.5			16641.5
145		middle zirc+					-11.82	11.6	12623.9
146		middle zirc-					-11.94	11.48	9576.2
147		rim	96	730.841	-23.1655		-13.42	9.74551	176.482
		rim avg (only the ones that seem to be genetically related to the 1991 eruption)		727.995					90.5491
		rim stdev		3.76895					51.3434
		core avg							135089
		core stdev							127896
SIMS U-Th ages of zircon microphenocrysts
152									73600	9500	8800
153									113000	18000	15000
154									154000	19000	16000
155									386000	1000000	124000
156									245000	79000	45000
157									234000	119000	56000
158									148000	19000	16000
159									174000	37000	28000
160									220000	62000	39000
161									164000	27000	22000
162									228000	46000	32000
163									73100	10200	9300
164									135000	22000	18000
165									86300	8000	7500
166									139000	27000	21000
167									464000	1000000	191000
168									313000	1000000	105000
169									93600	11800	10600
170									59600	5800	5600
171									188000	38000	28000
172									133000	20000	17000
173									330000	1000000	109000
174									140000	22000	18000
175									271000	83000	47000
176									145000	20000	17000
177									119000	27000	21000
178									45800	6100	5700
179									231000	69000	42000
180									43200	10300	9400
181									239000	89000	48000
182									140000	20000	17000
183									81700	15000	13100
184									70800	10700	9700
185									54200	9700	8900
186									322000	1000000	98000
187									221000	113000	54000
188									163000	24000	20000
189									148000	19000	16000
190									46200	7900	7400
191									36900	6600	6300
192									191000	48000	33000
193									55100	7900	7400
194									38700	5500	5300
195									245000	79000	45000
196									172000	32000	25000
197									166000	29000	23000
198									147000	22000	18000
199									126000	25000	20000
200									79200	8800	8200
201									59600	6700	6300
202									28700	4800	4600
203									47700	5100	4800
204									60000	7200	6700
SIMS U-Th ages of zircon inclusions in quartz phenocrysts
209									159000	47000	33000
210									147000	17000	14000
211									170000	33000	25000
212									111000	22000	18000
213									161000	31000	24000
214									93700	19500	16600
215									137000	22000	18000
216									99300	24100	19700
217									195000	63000	40000
218									102000	33000	25000
219									46700	14000	12400
220									156000	22000	19000
221									129000	23000	19000
222									281000	1000000	77000
223									94100	15700	13700
224									197000	37000	28000
225									99100	13900	12300
226									121000	16000	14000
227									20800	5000	4800
age of Pinatubo eruptions (Newhall 96; Ku 08)								est. eruption volume (km3)				stdev
232	Buag							5	586			153
232	Maraunot							10-15	2941			278
232	Crown Valley							10-15	4986			210
232	Pasbul							20-30	8200			212
232	Sacobia							10-15	14480
232	Inararo							25	81000			2000
	1991 eruption							5
LA-ICP-MS U-Pb ages of zircon microphenocrysts
153	PIN1_C_4	Lu et al. (2016)							64232.9	132672	132672
154	PIN1_C_8	Lu et al. (2016)							3955.63	127653	127653
155	PIN1_C_9	Lu et al. (2016)							181452	134163	134163
156	PIN1_C_11	Lu et al. (2016)							72836.1	83745.7	83745.7
157	PIN1_C_12	Lu et al. (2016)							346985	218476	218476
158	PIN1_C_15	Lu et al. (2016)							548186	270993	270993
159	PIN1_C_17	Lu et al. (2016)							72652.4	118122	118122
160	PIN1_C_18	Lu et al. (2016)							321339	191373	191373
161	PIN1_C_19	Lu et al. (2016)							984137	527083	527083
162	PIN1_C_21	Lu et al. (2016)							160475	194631	194631
163	PIN1_C_23	Lu et al. (2016)							101702	137506	137506
164	PIN1_C_24	Lu et al. (2016)							116852	445735	445735
165	PIN4_C_1	Lu et al. (2016)							770127	487213	487213
166	PIN4_C_3	Lu et al. (2016)							910199	401882	401882
167	PIN4_C_6	Lu et al. (2016)							1.03833e+06	671045	671045
168	PIN4_C_7	Lu et al. (2016)							108091	104011	104011
169	PIN4_C_12	Lu et al. (2016)							45174.3	80491.4	80491.4
170	PIN4_C_14	Lu et al. (2016)							306467	206571	206571
171	PIN4_C_15	Lu et al. (2016)							473931	205308	205308
172	PIN4_C_16	Lu et al. (2016)							79066.4	139542	139542
173	PIN1_R_3	Lu et al. (2016)							19778.1	64222.7	64222.7
174	PIN1_R_17	Lu et al. (2016)							268753	416870	416870
175	PIN1_R_22	Lu et al. (2016)							818058	957855	957855
176	PIN4_R_1	Lu et al. (2016)							20640.5	96678.8	96678.8
177	PIN4_R_2	Lu et al. (2016)							155760	179672	179672
178	PIN4_R_8	Lu et al. (2016)							101930	101201	101201
179	PIN4_R_12	Lu et al. (2016)							115219	133241	133241

## Sheet: Table 10
Data 10 Melt inclusion compositions, zircon saturation temperatures, and corresponding aTiO2 values of all samples																						red color marks aTiO2 values ≥1.0
	Molar mass	61.98	40.305	101.964	60.09	141.948	94.2	56.08	79.88	70.938	71.85		preferred P estimate (kbar )			references for pressure estimate	T1		aTiO2 from	Zircon saturation temperature according to Watson and Harrison (1983) (T2)						Zircon saturation temperature according to Boehnke et al. (2013) (T3)						Zircon sat. temp. according to model 1 of Shao et al. (2020) (T4)						Zircon sat. temp. according to model 1 of Shao et al. (2020) (T5)						Zircon sat. temp. according to Crisp and Berry (2022) (T6)
		Na2O	MgO	Al2O3	SiO2	P2O5	K2O	CaO	TiO2	MnO	FeO	Zr					Tsolidus (°C) based on indep. P estim.	A/CNK	Fe-Ti-oxides1	Tzirc (°C) Watson & Harrison 83	aTiO2 Kularatne & Audetat (2015)	aTiO2 Hayden & Watson (2007)	P (kbar) based on TitaniQ (HA12)	Tsolidus (°C)	Tzirc<Tsolidus	Tzirc (°C) Boehnke et al. (2013)	aTiO2 Kularatne & Audetat (2015)	aTiO2 Hayden & Watson (2007)	P (kbar) based on TitaniQ (HA12)	Tsolidus (°C)	Tzirc<Tsolidus	Tzirc (°C) Shao 20 model 1	aTiO2 Kularatne & Audetat (2015)	aTiO2 Hayden & Watson (2007)	P (kbar) based on TitaniQ (HA12)	Tsolidus (°C)	Tzirc<Tsolidus	Tzirc (°C) Shao 20 model 2	aTiO2 Kularatne & Audetat (2015)	aTiO2 Hayden & Watson (2007)	P (kbar) based on TitaniQ (HA12)	Tsolidus (°C)	Tzirc<Tsolidus	Tzirc (°C) Shao 20 model 2	aTiO2 Kularatne & Audetat (2015)	aTiO2 Hayden & Watson (2007)	P (kbar) based on TitaniQ (HA12)	Tsolidus (°C)	Tzirc<Tsolidus
		wt%	wt%	wt%	wt%	wt%	wt%	wt%	wt%	wt%	wt%	µg/g									K&A14	H&W07	TitaniQ	TitaniQ			K&A14	H&W07	TitaniQ	TitaniQ			K&A14	H&W07	TitaniQ	TitaniQ			K&A14	H&W07	TitaniQ	TitaniQ			K&A14	H&W07	TitaniQ	TitaniQ
Mt Pinatubo 1991 dacite
21Se14c08	8B-11 MI1 20um	3.8913	0.135449	12.6004	78.5068	0.0322121	2.98335	1.16236	0.0991817	0.0407539	0.580409	48.9117	2	±	0.2	ca. 2.0 kbar (Rutherford & Devine, 1996) based on melt compositions; 2.0±0.2 kbar (Scaillet et al., 1999) based on experiments; 1.5-2.2 based on MI H2O+CO2 contents (Rutherford and Devine, 1996), with evidence for fluid saturation (Borisova et al. 2006), and >7 km = >1.7 kbar via earthquake distibution (Mori et al., 1996)	678.88	1.0729	0.88±0.2	702.781	0.870088	1.22292				647.209	1.70004	2.60386			x	682.602	1.09971	1.59281				722.798	0.6962	0.950926				718.13	0.732765	1.00746
21Se14c10	8B-11 MI2 25um	4.0335	0.136182	12.6	78.2134	-0.0359367	3.13822	1.14363	0.110839	0.0404018	0.5838	55.2228	2	±	0.2	ca. 2.0 kbar (Rutherford & Devine, 1996) based on melt compositions; 2.0±0.2 kbar (Scaillet et al., 1999) based on experiments; 1.5-2.2 based on MI H2O+CO2 contents (Rutherford and Devine, 1996), with evidence for fluid saturation (Borisova et al. 2006), and >7 km = >1.7 kbar via earthquake distibution (Mori et al., 1996)	678.88	1.04031	0.88±0.2	708.854	0.937113	1.24765				652.887	1.83619	2.646			x	688.929	1.18004	1.61426				729.927	0.741732	0.960732				724.533	0.786738	1.02611
21Se14c12	8B-11 exposed MI3 30um	4.14785	0.130665	12.439	78.4138	0.0234712	3.17958	0.936778	0.105034	0.0435392	0.603782	59.5883	2	±	0.2	ca. 2.0 kbar (Rutherford & Devine, 1996) based on melt compositions; 2.0±0.2 kbar (Scaillet et al., 1999) based on experiments; 1.5-2.2 based on MI H2O+CO2 contents (Rutherford and Devine, 1996), with evidence for fluid saturation (Borisova et al. 2006), and >7 km = >1.7 kbar via earthquake distibution (Mori et al., 1996)	678.88	1.03931	0.88±0.2	714.651	0.875827	1.09853				659.507	1.70202	2.28213			x	695.406	1.09493	1.40448				736.986	0.683141	0.835724				731.105	0.728544	0.897048
21Se14c14	8B-11 MI4 20um rim	3.98168	0.179371	12.6	78.1302	-0.0391426	2.99909	1.25031	0.118994	0.030714	0.709628	70.2556	2	±	0.2	ca. 2.0 kbar (Rutherford & Devine, 1996) based on melt compositions; 2.0±0.2 kbar (Scaillet et al., 1999) based on experiments; 1.5-2.2 based on MI H2O+CO2 contents (Rutherford and Devine, 1996), with evidence for fluid saturation (Borisova et al. 2006), and >7 km = >1.7 kbar via earthquake distibution (Mori et al., 1996)	678.88	1.04392	0.88±0.2	727.453	0.772942	1.05475				674.195	1.41262	2.09509			x	709.752	0.937637	1.31409				748.293	0.621016	0.822193				742.614	0.658595	0.879051
21Se14c16	8B-11 MI5 30um rim	3.95618	0.179315	12.6	78.3508	0.0395638	3.05445	1.00272	0.119615	0.0317058	0.705223	65.6484	2	±	0.2	ca. 2.0 kbar (Rutherford & Devine, 1996) based on melt compositions; 2.0±0.2 kbar (Scaillet et al., 1999) based on experiments; 1.5-2.2 based on MI H2O+CO2 contents (Rutherford and Devine, 1996), with evidence for fluid saturation (Borisova et al. 2006), and >7 km = >1.7 kbar via earthquake distibution (Mori et al., 1996)	678.88	1.08269	0.88±0.2	725.539	0.825763	1.10154				673.398	1.50411	2.16078			x	708.11	1.00191	1.36884				745.731	0.665526	0.864431				739.356	0.711769	0.932203
21Se14d09	8Ab-3 MI1 16um	4.00934	0.114539	12.6	78.5762	-0.0589264	2.99445	1	0.093635	0.0429848	0.568813	54.0633	2	±	0.2	ca. 2.0 kbar (Rutherford & Devine, 1996) based on melt compositions; 2.0±0.2 kbar (Scaillet et al., 1999) based on experiments; 1.5-2.2 based on MI H2O+CO2 contents (Rutherford and Devine, 1996), with evidence for fluid saturation (Borisova et al. 2006), and >7 km = >1.7 kbar via earthquake distibution (Mori et al., 1996)	678.88	1.08106	0.88±0.2	710.835	0.78861	1.04717				656.621	1.5125	2.15963			x	691.673	0.984463	1.33997				732.091	0.622725	0.805412				725.407	0.670001	0.873655
21Se14d11	8Ab-3 MI2 50um	4.1407	0.131309	12.6	78.3481	0.0213049	3.03378	1.00843	0.088604	0.046646	0.594377	51.5781	2	±	0.2	ca. 2.0 kbar (Rutherford & Devine, 1996) based on melt compositions; 2.0±0.2 kbar (Scaillet et al., 1999) based on experiments; 1.5-2.2 based on MI H2O+CO2 contents (Rutherford and Devine, 1996), with evidence for fluid saturation (Borisova et al. 2006), and >7 km = >1.7 kbar via earthquake distibution (Mori et al., 1996)	678.88	1.05623	0.88±0.2	705.113	0.803037	1.05226				649.196	1.58934	2.24329			x	684.961	1.01764	1.3683				725.665	0.636954	0.813846				720.633	0.673531	0.865828
21Se14e05	8Aa-15 MI1 18um cracked	3.96202	0.144275	12.6	78.6761	-0.0401046	2.82919	1	0.104245	0.042469	0.641744	60.3139	2	±	0.2	ca. 2.0 kbar (Rutherford & Devine, 1996) based on melt compositions; 2.0±0.2 kbar (Scaillet et al., 1999) based on experiments; 1.5-2.2 based on MI H2O+CO2 contents (Rutherford and Devine, 1996), with evidence for fluid saturation (Borisova et al. 2006), and >7 km = >1.7 kbar via earthquake distibution (Mori et al., 1996)	678.88	1.10541	0.88±0.2	721.086	0.755936	1.0291				669.157	1.3811	2.02538			x	703.43	0.921195	1.28506				741.807	0.604673	0.800803				734.785	0.651528	0.870842
21Se14e07	8Aa-15 MI2 30um cracked	4.02795	0.14392	12.6003	78.548	0.0219097	2.86471	1.03722	0.104083	0.0410943	0.632651	58.364	2	±	0.2	ca. 2.0 kbar (Rutherford & Devine, 1996) based on melt compositions; 2.0±0.2 kbar (Scaillet et al., 1999) based on experiments; 1.5-2.2 based on MI H2O+CO2 contents (Rutherford and Devine, 1996), with evidence for fluid saturation (Borisova et al. 2006), and >7 km = >1.7 kbar via earthquake distibution (Mori et al., 1996)	678.88	1.08501	0.88±0.2	716.894	0.794809	1.07473				663.653	1.48518	2.16683			x	698.485	0.978993	1.35775				737.548	0.63479	0.835212				731.575	0.67679	0.897436
21Se14e09	8Aa-15 MI3 50um	4.22597	0.143434	12.6	78.137	0.0168877	2.9922	1.11841	0.103438	0.0451165	0.634394	52.7822	2	±	0.2	ca. 2.0 kbar (Rutherford & Devine, 1996) based on melt compositions; 2.0±0.2 kbar (Scaillet et al., 1999) based on experiments; 1.5-2.2 based on MI H2O+CO2 contents (Rutherford and Devine, 1996), with evidence for fluid saturation (Borisova et al. 2006), and >7 km = >1.7 kbar via earthquake distibution (Mori et al., 1996)	678.88	1.03072	0.88±0.2	704.529	0.924952	1.22135				647.586	1.84916	2.64497			x	683.969	1.17657	1.59735				724.858	0.736255	0.94692				720.839	0.769656	0.994961
21Se14f08	8Da-9 MI1 16um rim	4.25503	0.19763	12.7037	77.8623	-0.071021	3.11206	1	0.124832	0.0358276	0.70865	71.8426	2	±	0.2	ca. 2.0 kbar (Rutherford & Devine, 1996) based on melt compositions; 2.0±0.2 kbar (Scaillet et al., 1999) based on experiments; 1.5-2.2 based on MI H2O+CO2 contents (Rutherford and Devine, 1996), with evidence for fluid saturation (Borisova et al. 2006), and >7 km = >1.7 kbar via earthquake distibution (Mori et al., 1996)	678.88	1.04242	0.88±0.2	728.532	0.858356	1.08753				675.157	1.58999	2.16039			x	710.864	1.0449	1.35375				749.036	0.689057	0.85155				742.343	0.739569	0.921337
21Se14f10	8Da-9 MI2 50um	4.07067	0.178218	12.6026	78.2448	0.0324026	2.97821	1.07708	0.109433	0.0409637	0.69805	64.5607	2	±	0.2	ca. 2.0 kbar (Rutherford & Devine, 1996) based on melt compositions; 2.0±0.2 kbar (Scaillet et al., 1999) based on experiments; 1.5-2.2 based on MI H2O+CO2 contents (Rutherford and Devine, 1996), with evidence for fluid saturation (Borisova et al. 2006), and >7 km = >1.7 kbar via earthquake distibution (Mori et al., 1996)	678.88	1.06094	0.88±0.2	722.375	0.779358	1.0395				668.992	1.44603	2.08338			x	704.284	0.95373	1.30454				742.678	0.626689	0.813435				737.191	0.664149	0.868327
21Se14f17	8Da-1 MI2 25um	4.01102	0.120143	12.6004	78.6647	0.0248847	3.06478	0.985803	0.0831556	0.0425655	0.42746	56.2264	2	±	0.2	ca. 2.0 kbar (Rutherford & Devine, 1996) based on melt compositions; 2.0±0.2 kbar (Scaillet et al., 1999) based on experiments; 1.5-2.2 based on MI H2O+CO2 contents (Rutherford and Devine, 1996), with evidence for fluid saturation (Borisova et al. 2006), and >7 km = >1.7 kbar via earthquake distibution (Mori et al., 1996)	678.88	1.07619	0.88±0.2	713.471	0.697558	0.903553				659.496	1.33576	1.84984			x	694.57	0.86857	1.15074				736.337	0.540945	0.682595				729.14	0.58528	0.744551
21Se14g08	8Da-16 MI1 20um	4.19698	0.137946	12.6003	78.0864	0.0315033	3.17091	1.0343	0.0938871	0.0457881	0.633489	55.0817	2	±	0.2	ca. 2.0 kbar (Rutherford & Devine, 1996) based on melt compositions; 2.0±0.2 kbar (Scaillet et al., 1999) based on experiments; 1.5-2.2 based on MI H2O+CO2 contents (Rutherford and Devine, 1996), with evidence for fluid saturation (Borisova et al. 2006), and >7 km = >1.7 kbar via earthquake distibution (Mori et al., 1996)	678.88	1.03135	0.88±0.2	707.677	0.829792	1.06537				651.144	1.65076	2.28201			x	687.471	1.05124	1.38444				728.428	0.657332	0.823084				723.617	0.693215	0.872987
21Se14g10	8Da-16 MI2 30um	4.23145	0.147143	12.6001	78.0319	0.0165629	3.20586	1.00134	0.103037	0.0445485	0.634608	60.2592	2	±	0.2	ca. 2.0 kbar (Rutherford & Devine, 1996) based on melt compositions; 2.0±0.2 kbar (Scaillet et al., 1999) based on experiments; 1.5-2.2 based on MI H2O+CO2 contents (Rutherford and Devine, 1996), with evidence for fluid saturation (Borisova et al. 2006), and >7 km = >1.7 kbar via earthquake distibution (Mori et al., 1996)	678.88	1.02842	0.88±0.2	714.089	0.853891	1.07588				658.286	1.67055	2.25789			x	694.57	1.07036	1.38088				735.378	0.674086	0.828587				729.866	0.715955	0.885616
21Se14g12	8Da-16 MI3 23um rim	3.89695	0.184927	12.6039	77.9863	0.0373462	3.07261	1.41319	0.128903	0.0340862	0.679151	69.3188	2	±	0.2	ca. 2.0 kbar (Rutherford & Devine, 1996) based on melt compositions; 2.0±0.2 kbar (Scaillet et al., 1999) based on experiments; 1.5-2.2 based on MI H2O+CO2 contents (Rutherford and Devine, 1996), with evidence for fluid saturation (Borisova et al. 2006), and >7 km = >1.7 kbar via earthquake distibution (Mori et al., 1996)	678.88	1.02419	0.88±0.2	724.637	0.840368	1.17453				670.237	1.55436	2.37933			x	706.333	1.02571	1.47646				745.657	0.674386	0.912366				740.986	0.707626	0.964173
21Se14h10	8Db-9 MI1 50um	4.13686	0.156613	12.6039	78.2784	0.0241102	2.98707	1.05554	0.111439	0.0416987	0.628439	58.9684	2	±	0.2	ca. 2.0 kbar (Rutherford & Devine, 1996) based on melt compositions; 2.0±0.2 kbar (Scaillet et al., 1999) based on experiments; 1.5-2.2 based on MI H2O+CO2 contents (Rutherford and Devine, 1996), with evidence for fluid saturation (Borisova et al. 2006), and >7 km = >1.7 kbar via earthquake distibution (Mori et al., 1996)	678.88	1.05401	0.88±0.2	714.909	0.883899	1.16405				660.237	1.69105	2.40138			x	695.852	1.09902	1.48445				735.651	0.703878	0.90277				730.301	0.745788	0.96297
21Se14h17	8Db-5 MI2 30um	3.88982	0.166577	12.601	78.4684	0.031048	2.92263	1.1198	0.106158	0.0409065	0.684703	60.3791	2	±	0.2	ca. 2.0 kbar (Rutherford & Devine, 1996) based on melt compositions; 2.0±0.2 kbar (Scaillet et al., 1999) based on experiments; 1.5-2.2 based on MI H2O+CO2 contents (Rutherford and Devine, 1996), with evidence for fluid saturation (Borisova et al. 2006), and >7 km = >1.7 kbar via earthquake distibution (Mori et al., 1996)	678.88	1.08641	0.88±0.2	719.583	0.75737	1.05633				666.772	1.39265	2.10888			x	701.509	0.926009	1.32708				739.502	0.611922	0.829251				733.866	0.649424	0.887167
21Se14i11	8Db-4 MI2 40um cracked	4.13585	0.117244	12.6002	78.5602	0.0231806	2.99305	0.966351	0.102655	0.0411994	0.483254	58.6358	2	±	0.2	ca. 2.0 kbar (Rutherford & Devine, 1996) based on melt compositions; 2.0±0.2 kbar (Scaillet et al., 1999) based on experiments; 1.5-2.2 based on MI H2O+CO2 contents (Rutherford and Devine, 1996), with evidence for fluid saturation (Borisova et al. 2006), and >7 km = >1.7 kbar via earthquake distibution (Mori et al., 1996)	678.88	1.06775	0.88±0.2	715.842	0.841748	1.07651				661.868	1.608	2.19614			x	697.099	1.04533	1.3666				738.583	0.654226	0.815551				731.57	0.706242	0.887258
21Se14i13	QtzIIb-10 MI1 30um	4.06029	0.150294	12.6	78.3859	-0.0327066	2.94561	1.08983	0.1162	0.046798	0.605117	62.8274	2	±	0.2	ca. 2.0 kbar (Rutherford & Devine, 1996) based on melt compositions; 2.0±0.2 kbar (Scaillet et al., 1999) based on experiments; 1.5-2.2 based on MI H2O+CO2 contents (Rutherford and Devine, 1996), with evidence for fluid saturation (Borisova et al. 2006), and >7 km = >1.7 kbar via earthquake distibution (Mori et al., 1996)	678.88	1.06333	0.88±0.2	720.651	0.853825	1.1365				667.172	1.59337	2.28648			x	702.408	1.04822	1.43018				742.09	0.677278	0.876692				735.673	0.725153	0.946419
21Se14i15	QtzIIb-10 MI2 30um	4.37769	0.152102	12.5999	77.8283	0.0460771	2.97897	1.28741	0.105252	0.0471045	0.62319	61.7429	2	±	0.2	ca. 2.0 kbar (Rutherford & Devine, 1996) based on melt compositions; 2.0±0.2 kbar (Scaillet et al., 1999) based on experiments; 1.5-2.2 based on MI H2O+CO2 contents (Rutherford and Devine, 1996), with evidence for fluid saturation (Borisova et al. 2006), and >7 km = >1.7 kbar via earthquake distibution (Mori et al., 1996)	678.88	0.986912	0.88±0.2	712.018	0.855029	1.10849				654.323	1.70341	2.39724			x	691.677	1.08001	1.43966				733.929	0.671878	0.846403				730.391	0.698046	0.883378
21Se14j09	QtzIIa-8 MI2 28um internal bright CL zone	3.77901	0.168982	12.5921	78.331	0.039984	2.91772	1.32196	0.153212	0.0412042	0.694817	71.7822	2	±	0.2	ca. 2.0 kbar (Rutherford & Devine, 1996) based on melt compositions; 2.0±0.2 kbar (Scaillet et al., 1999) based on experiments; 1.5-2.2 based on MI H2O+CO2 contents (Rutherford and Devine, 1996), with evidence for fluid saturation (Borisova et al. 2006), and >7 km = >1.7 kbar via earthquake distibution (Mori et al., 1996)	678.88	1.06906	0.88±0.2	731.585	0.915216	1.30746				679.961	1.62005	2.52589				714.756	1.09527	1.60831				752.605	0.737382	1.01912				746.454	0.784783	1.09503
21Se14k08	QtzV-17 MI1 40um	4.16753	0.168096	12.6003	77.9958	0.0125453	3.1056	1.16809	0.0755972	0.0475123	0.671392	43.7651	2	±	0.2	ca. 2.0 kbar (Rutherford & Devine, 1996) based on melt compositions; 2.0±0.2 kbar (Scaillet et al., 1999) based on experiments; 1.5-2.2 based on MI H2O+CO2 contents (Rutherford and Devine, 1996), with evidence for fluid saturation (Borisova et al. 2006), and >7 km = >1.7 kbar via earthquake distibution (Mori et al., 1996)	678.88	1.02098	0.88±0.2	689.915	0.7877	1.07038				630.707	1.65317	2.45682			x	667.6	1.03025	1.44609			x	708.353	0.636838	0.843444				706.204	0.652543	0.866791
21Se14k15	QtzV-7 MI1 40um	3.94388	0.130344	12.601	78.3622	0.0186464	3.12912	1.12151	0.0976685	0.0435463	0.570811	65.1854	2	±	0.2	ca. 2.0 kbar (Rutherford & Devine, 1996) based on melt compositions; 2.0±0.2 kbar (Scaillet et al., 1999) based on experiments; 1.5-2.2 based on MI H2O+CO2 contents (Rutherford and Devine, 1996), with evidence for fluid saturation (Borisova et al. 2006), and >7 km = >1.7 kbar via earthquake distibution (Mori et al., 1996)	678.88	1.05763	0.88±0.2	723.033	0.702	0.928628				669.709	1.30459	1.85788			x	705.007	0.859078	1.16406				745.407	0.551822	0.709348				738.479	0.593845	0.770066
21Se14k16	QtzV-7 MI2 40um	4.07211	0.137354	12.6029	78.2798	0.0272653	3.07992	1.13593	0.0908749	0.0424646	0.558735	54.2288	2	±	0.2	ca. 2.0 kbar (Rutherford & Devine, 1996) based on melt compositions; 2.0±0.2 kbar (Scaillet et al., 1999) based on experiments; 1.5-2.2 based on MI H2O+CO2 contents (Rutherford and Devine, 1996), with evidence for fluid saturation (Borisova et al. 2006), and >7 km = >1.7 kbar via earthquake distibution (Mori et al., 1996)	678.88	1.04172	0.88±0.2	707.648	0.782195	1.04047				651.58	1.53854	2.21401			x	687.607	0.98716	1.34913				728.808	0.617992	0.799835				723.89	0.6522	0.849413
21Se14l09	QtzX-3 MI1 25um	4.21606	0.205103	12.5999	78.0087	-0.083162	2.99736	1.08971	0.0768467	0.0432003	0.763133	51.513	2	±	0.2	ca. 2.0 kbar (Rutherford & Devine, 1996) based on melt compositions; 2.0±0.2 kbar (Scaillet et al., 1999) based on experiments; 1.5-2.2 based on MI H2O+CO2 contents (Rutherford and Devine, 1996), with evidence for fluid saturation (Borisova et al. 2006), and >7 km = >1.7 kbar via earthquake distibution (Mori et al., 1996)	678.88	1.03604	0.88±0.2	703	0.681393	0.916686				645.966	1.3597	1.99275			x	682.308	0.867192	1.20203				721.035	0.556775	0.730517				717.881	0.57649	0.759655
	average																			714.873	0.81803					660.193	1.56478					695.817	1.01712					735.738	0.650981					730.263	0.690393
	stdev																			9.66424	0.0674723					11.3537	0.146502					10.9056	0.0870404					10.1368	0.0534006					9.26097	0.0559124
	min																			689.915						630.707						667.6						708.353						706.204
	max																			731.585						679.961						714.756						752.605						746.454
AB44	test Table 1 Crisp 22	0.26	13.18	15.18	57.95	0.03	0.1	12.51	0.04	0	0.04							0.65202
90:10	test Table 1 Crisp 22	0.56	12.5	15.07	59.15	0.03	0.5	10.62	0.04	0	0.04							0.725509
Upper Bandelier Tuff
22My19d05	Band B-B gl MI1 50um >2M	4.05004	0.0148033	11.7347	78.0622		4.34165	0.26	0.0517771	0.0845214	1.40037	286.938	2	±	0.5	from max. H2O+CO2 contents of MI	678.88	0.991524	0.57	847.966	0.1205	0.118428	0.963301	726.446		813.088	0.16718	0.168031	1.20635	711.452		841.789	0.127504	0.125797	0.999042	723.997		878.95	0.0915979	0.0883484	0.796539	739.361		858.856	0.10924	0.106644
22My19d07	Band B-B exp gl MI2 20um	3.85372	0.00284636	11.7195	78.7605		4.4437	0.219951	0.0498088	0.057203	0.892824	314.319	2	±	0.5	from max. H2O+CO2 contents of MI	678.88	1.0147	0.57	860.641	0.107073	0.104759	2.50536	666.559		829.964	0.142437	0.141356	2.85009	661.845		856.948	0.110725	0.108513	2.54	666.05		898.886	0.0766043	0.0737076	2.16455	673.922		873.332	0.0955758	0.0929822
22My19d11	Band B-A ±exp gl MI1 40um	3.9513	0.0132008	11.748	78.1242		4.3161	0.289889	0.0486633	0.0856001	1.42306	285.613	2	±	0.5	from max. H2O+CO2 contents of MI	678.88	1.00417	0.57	849.147	0.111115	0.110576	2.35864	668.579		815.219	0.152448	0.155243	2.6997	663.808		843.397	0.117074	0.11695	2.40767	667.305		879.45	0.0851004	0.0830585	2.11092	675.491		859.248	0.101501	0.100345
22My19d15	Band A-B exp partl xx MI1 30um	3.65053	0.020588	12.1862	77.1506		5.13686	0.294619	0.0737893	0.0676481	1.4192	263.554	2	±	0.5	from max. H2O+CO2 contents of MI	678.88	1.007	0.57	840.249	0.183251	0.182415	1.8022	685.465		804.075	0.258461	0.263672	2.13164	674.88		833.014	0.195946	0.195986	1.85821	683.523		867.219	0.143835	0.140726	1.60311	692.944		845.036	0.175391	0.174045
22My19d16	Band A-B gl MI2 17um	3.89393	0.0134545	11.7308	78.5235		4.19476	0.29	0.0653169	0.0543182	1.23395	232.081	2	±	0.5	from max. H2O+CO2 contents of MI	678.88	1.0224	0.57	831.782	0.176385	0.179329	1.52696	696.077		795.553	0.250463	0.260861	1.8396	684.161		823.878	0.190032	0.194197	1.58481	693.682		861.933	0.134009	0.133695	1.31891	705.593		842.908	0.159102	0.160615
22My19e07	Band AG gl MI1 50um >2M	3.93195	0.0167111	11.73	78.4709		4.0833	0.304382	0.0491993	0.0833132	1.33026	259.471	2	±	0.5	from max. H2O+CO2 contents of MI	678.88	1.02519	0.57	842.683	0.118882	0.120768	2.10239	675.745		808.71	0.163734	0.170315	2.4293	666.752		836.412	0.125932	0.128477	2.15356	674.24		872.72	0.0910061	0.090642	1.86825	683.182		853.175	0.108113	0.10906
Tunnel Spring Tuff
22My19e13	Tunnel E1 exp gl MI1 30um	3.54112	0.0529542	13.8061	76.9156		4.38767	0.656289	0.0434315	0.102565	0.49421	23.4473						1.17318	N/A	658.641	1.06114	1.0037	5.11068	644.292		599.463	2.57938	2.44181	2.45803	666.026	x	631.544	1.57086	1.48638	3.79927	652.195	x	669.051	0.918185	0.868368	5.22838	643.793		654.724	1.12147	1.06082
22My19e14	Tunnel E1 ±exp gl MI2 20um	3.12954	0.0491447	13.8268	77.4991		4.26279	0.626764	0.0438711	0.0980576	0.463946	22.8258						1.26826	N/A	662.639	1.01355	0.988526	5.32593	643.399		606.337	2.33569	2.27981	2.69018	663.937	x	636.782	1.46822	1.43247	4.03324	650.407	x	673.446	0.873349	0.851664	5.20245	643.9		656.921	1.09817	1.07114
22My19e16	Tunnel E1 xxMI3 16um	3.5	0.0564667	13.7978	77.1727		4.09673	0.7	0.0485357	0.113993	0.513817	23.0013						1.20347	N/A	659.357	1.17399	1.12055	4.14811	649.598		601.087	2.80862	2.68297	1.93343	681.014	x	632.623	1.72749	1.64946	3.04675	659.478	x	669.498	1.01981	0.973256	4.62515	646.67		655.219	1.24451	1.18792			x
22My19e17	Tunnel E1 xxMI4 18um	3.5	0.0550331	13.7983	77.2335		4.06542	0.7	0.0432819	0.108023	0.496455	24.1822						1.20708	N/A	662.991	0.995057	0.951667	4.29266	648.641		605.268	2.34357	2.24319	2.05042	677.315	x	636.642	1.45148	1.38868	3.19839	657.797	x	673.574	0.860123	0.822503	4.11788	649.807		658.809	1.055	1.00905
20My19f08	Tunnel D2 xxMI1 19um*	3.5	0.0554319	13.7961	77.317		3.91985	0.830587	0.0397168	0.0798713	0.461507	20.9604						1.19852	N/A	652.984	1.05121	1.00491	5.16255	644.069		593.883	2.58094	2.46935	2.47933	665.493	x	625.625	1.56997	1.50139	3.82188	652.014	x	663.124	0.911404	0.871145	5.23479	643.766		650.064	1.09594	1.04771			x
20My19f09	Tunnel D2 xxMI2 23um***	3.5	0.0568757	13.7997	77.5053		3.94537	0.617335	0.0389009	0.0774115	0.45902	23.6562						1.23755	N/A	663.348	0.889898	0.860177	5.12445	644.232		606.43	2.06805	2.00057	2.91914	660.989	x	637.307	1.29185	1.24915	4.3624	648.202	x	674.297	0.765492	0.739821	4.9316	645.107		658.969	0.946077	0.914533
Cottonwood Wash Tuff
22My19g05	Cotton1 Q1 gl MI1 20um	2.57515	0.0710974	12.8033	77.6758		5.45541	0.694214	0.0491904	0.0492349	0.626565	65.9253						1.12274	0.76	731.646	0.464068	0.430806	3.17765	658.02		681.564	0.877573	0.815163	3.9765	650.823		711.939	0.591708	0.549423	3.45785	655.183		750.2	0.37235	0.34559	2.92774	660.884		728.16	0.484115	0.449434
22My19g12	Cotton1 Q6 xxMI1 30um***	4.13795	0.0972136	12.7973	75.4037		5.42884	1.03401	0.150513	0.0465417	0.903839	116.808						0.878715	0.76	749.783	0.904166	0.931481	1.93705	680.896		690.862	1.77804	1.93264	0.967344	726.165	x	728.048	1.14964	1.20714	1.72406	688.288		774.188	0.698681	0.705225	1.73968	687.712		754.856	0.856121	0.878175
22My19g14	Cotton1 Q6 xxMI2 35um**	4.18299	0.121459	12.7991	75.0415		5.45488	1.22283	0.125125	0.0562462	0.99593	97.2086						0.852745	0.76	731.191	0.898588	0.943832	2.78039	662.737		668.264	1.89683	2.12797	1.39051	702.144	x	706.84	1.18625	1.27685	2.41742	667.055		754.125	0.700145	0.719397	2.56785	665.647		737.946	0.833925	0.870165
Hiko Tuff
22My19h08	Hiko1 Q5 exp gl MI1 20um	3.79566	0.0504842	14.4398	73.9656		6.08984	0.856406	0.111588	0.0428927	0.647716	79.4579						1.00324	N/A	730.683	0.85119	0.927059	2.6491	664.5		673.968	1.68196	1.92117	1.5598	694.706	x	708.543	1.10008	1.21981	2.54116	666.033		745.94	0.717917	0.772657	2.49903	665.005		721.673	0.943544	1.03507
22My19i13	Hiko1 Q11 gl MI1 25um	3.44679	0.0820114	13.7992	75.5582		5.31981	0.950355	0.10443	0.0422234	0.696918	78.7666						1.04885	N/A	736.694	0.697508	0.826324	1.64621	691.242		683.616	1.28939	1.61655	1.35587	703.788	x	716.231	0.877067	1.06122	1.80563	685.345		752.253	0.589615	0.687767	1.53134	695.893		730.43	0.747437	0.891136
22My19i15	Hiko1 Q11 gl MI2 30um >2M	3.39343	0.0745043	13.8009	75.7846		5.29934	0.811396	0.121472	0.0422059	0.672153	85.8853						1.0787	N/A	746.468	0.743608	0.867835	2.12222	675.157		696.055	1.32034	1.61832	1.6682	690.392		727.573	0.915918	1.08812	2.28748	670.48		762.666	0.625717	0.719568	1.98689	679.294		738.689	0.809465	0.951563
22My19i17	Hiko1 Q12 exp gl MI 20um	3.73384	0.0732306	13.8395	74.949		5.88826	0.682386	0.125208	0.0366311	0.671925	87.4079						1.00601	N/A	739.944	0.873749	0.934334	2.52257	666.305		685.246	1.66744	1.85934	1.47037	698.519	x	719.104	1.10834	1.2036	2.38226	667.962		757.297	0.72206	0.762642	2.35411	668.698		733.453	0.939942	1.00989
22My19j05	Hiko1 Q13 gl MI 20um	3.5955	0.0914824	13.8134	75.2092		5.54828	0.807939	0.12847	0.0384084	0.767293	96.9118						1.03165	N/A	751.199	0.755027	0.845728	2.26028	671.224		699.385	1.35846	1.59641	1.71665	688.562		732.107	0.930883	1.06069	2.43302	666.657		767.678	0.634098	0.70022	2.11776	675.289		743.689	0.819069	0.923583
Peach Spring Tuff
22My19k07	Peach2 Q0 gl MI1 15um ** sharp	3.33076	0.0899842	13.3461	76.948		4.83639	0.7	0.0899528	0.0401931	0.618716	67.9616						1.11336	N/A	732.096	0.844028	0.776873	3.20903	657.683		681.27	1.61111	1.48382	2.11589	675.344		712.151	1.07915	0.993515	3.18514	657.939		748.584	0.693866	0.638541	2.98544	660.193		727.369	0.89385	0.822776
22My19l10	Peach2 Q6 ±exp MI 30um	3.61485	0.0489956	13.3477	76.7612		4.90372	0.614915	0.0845444	0.0381014	0.586008	68.488						1.0788	N/A	729.623	0.817389	0.745701	3.07097	659.201		677.141	1.60074	1.46128	2.05945	677.039		708.935	1.05625	0.963845	3.14478	658.377		747.456	0.660814	0.602738	2.83363	662.053		726.185	0.852338	0.777616
Lassen Peak
22My19m05	Lassen Q1 exp gl MI1 30um	3.48866	0.0785433	10.8055	80.6194		3.73546	0.57221	0.109599	0.035979	0.554616	63.4851						0.998392	0.8-0.9	722.045	0.92299	1.04672	1.73605	687.846		667.759	1.78928	2.12509	0.855206	734.506	x	700.251	1.19333	1.37778	1.47253	698.424		751.434	0.664153	0.736077	1.49833	697.3		737.172	0.777308	0.870999
22My19m10	Lassen Q3 exp gl MI 30um	3.52353	0.0727551	11.0226	80.2568		3.93857	0.519864	0.105544	0.037935	0.522368	66.6966						1.0016	0.8-0.9	725.63	0.871361	0.966105	1.83487	684.325		671.763	1.67902	1.94007	1.02357	722.371	x	704.202	1.12137	1.2632	1.71538	688.61		754.744	0.629019	0.683247	1.58849	693.533		739.155	0.747198	0.820462
22My19m12	Lassen Q2 gl MI1 20um	3.46728	0.0717957	10.8991	81.5572		2.8163	0.55	0.0880903	0.0361833	0.514022	61.2193						1.11758	0.8-0.9	729.531	0.852618	0.805391	2.09356	676.009		680.667	1.59056	1.50334	1.33385	704.857	x	710.127	1.0841	1.02428	2.07577	676.544		758.701	0.604404	0.570741	1.77517	686.426		741.686	0.736963	0.696047
22My19m14	Lassen Q2 gl MI2 20um	3.39874	0.0558242	10.9004	81.7094		2.7724	0.55	0.100654	0.0344713	0.478119	60.6567						1.13638	0.8-0.9	730.289	0.965306	0.92058	2.99128	660.124		682.166	1.78128	1.69973	1.66848	690.381	x	711.195	1.22214	1.16578	2.51946	666.351		760.257	0.678417	0.646769	2.60435	665.126		742.073	0.838225	0.799281
Amalia Tuff
22My19n05	Amalia F1 xxMI1 50um***	4.78	0.039575	11.7996	77.4792		4.16461	0.2	0.131778	0.130149	1.27503	516.317						0.926542	N/A	897.741	0.168803	0.18414	1.41753	700.892		868.732	0.211018	0.240021	1.56878	694.336		897.716	0.168834	0.184181	1.41764	700.887		938.415	0.125683	0.129731	1.24969	709.128		902.602	0.162781	0.176367
22My19n07	Amalia F1 xxMI2 40um*** >2M	4.85952	0.0408041	11.7974	76.9636		4.46106	0.2	0.140831	0.147926	1.38886	513.56						0.894634	N/A	891.31	0.15401	0.203373	1.47854	698.16		858.365	0.192338	0.276017	1.53515	695.732		889.35	0.156005	0.207001	1.48143	698.033		931.87	0.119117	0.142873	1.41946	700.804		896.98	0.148418	0.193294
22My19n12	Amalia F1 gl MI3 25um rim?	5.44985	0.0386599	11.8013	76.7508		4.13171	0.2	0.128777	0.148376	1.35055	537.701						0.855071	N/A	888.637	0.110598	0.18628	0.839828	735.743		851.873	0.135258	0.262653	0.79788	739.246		885.1	0.112698	0.192357	0.836213	736.037		932.521	0.0883862	0.127047	0.885544	732.136		898.98	0.104748	0.169775
22My19n15	Amalia B6 xxMI2 40um*** >2M	5.14744	0.0310213	11.8002	77.0507		3.9228	0.2	0.102971	0.174573	1.57037	635.864						0.9023	N/A	915.462	0.10074	0.119681	1.81444	685.035		888.183	0.120883	0.152356	1.88456	682.632		917.589	0.0993531	0.117504	1.80991	685.194		956.712	0.0776534	0.0847863	1.72789	688.146		920.519	0.0974818	0.114582
22My19p05	Amalia I5 xxMI1 30um**	4.65421	0.0433653	11.7988	76.7018		4.71554	0.2	0.141779	0.15265	1.59184	593.048						0.898992	N/A	907.052	0.143727	0.17645	2.03734	677.717		877.588	0.175017	0.229994	2.09853	675.86		907.672	0.143148	0.175495	2.03625	677.75		946.816	0.111852	0.125926	1.96843	679.882		909.858	0.141129	0.172172
22My19p07	Amalia I5 xxMI2 30um* deep!	5.08573	0.070519	11.8004	76.8208		4.3992	0.2	0.124803	0.14008	1.35846	449.984						0.874618	N/A	873.914	0.133091	0.20849	0.842407	735.534		835.877	0.169114	0.300405	0.851484	734.803		868.702	0.137402	0.218874	0.843509	735.444		913.596	0.105373	0.14603	0.834044	736.214		881.92	0.126802	0.193655
Racer Canyon Tuff
22My19q05	Racer1 Q1 gl MI1 30um	3.53046	0.06748	14.8076	74.7132		5.40494	0.737611	0.0919302	0.0351888	0.611668	76.6054						1.13909	N/A	740.52	0.779802	0.71744	3.68411	653.15		690.544	1.45589	1.34025	2.76987	662.875		721.404	0.982837	0.904436	3.96947	650.875		752.755	0.675503	0.621398	3.50866	654.708		726.447	0.923832	0.850088
22My19q06	Racer1 Q1 gl MI2 30um	3.3604	0.0728215	14.7995	74.9825		5.10161	0.89364	0.0986964	0.036478	0.654321	75.9614						1.1676	N/A	742.425	0.818501	0.759814	3.97995	650.797		693.833	1.49716	1.3906	2.87778	661.498		723.922	1.02298	0.949834	4.15534	649.549		753.912	0.715567	0.664177	3.81017	652.107		728.133	0.97165	0.902129
22My19q16	Racer1 Q3 exp gl MI2 30um	4.16528	0.0341325	14.6219	73.8623		6.02715	0.523165	0.101643	0.029913	0.634519	72.5917						1.02055	N/A	724.847	0.881618	0.91314	2.70002	663.803		667.829	1.7863	1.91705	1.49622	697.391	x	702.242	1.15497	1.21263	2.4513	666.195		739.283	0.746648	0.766908	2.54535	665.972		714.614	0.994751	1.03659
22My19r05	Racer1 Q3 exp gl MI1 30um	4.39221	0.00656959	14.8493	73.2232		6.35867	0.474723	0.111739	0.00980489	0.573742	89.0145						0.991835	N/A	736.851	0.869087	0.857278	3.32992	656.432		679.836	1.74173	1.76752	1.96326	680.048	x	714.986	1.12391	1.12034	3.12549	658.59		753.482	0.719972	0.704752	3.13215	658.516		725.598	0.990658	0.982433
22My19r07	Racer1 Q4 exp gl MI1 30um	4.21781	0.029514	14.7595	73.415		6.3113	0.521523	0.0987414	0.0228157	0.623893	71.6045						1.00278	N/A	721.41	0.900263	0.916563	4.39591	647.996		662.95	1.8725	1.97366	2.48926	665.247	x	698.078	1.1932	1.23111	3.88172	651.542		735.874	0.760966	0.768602	4.20735	649.198		710.831	1.02123	1.04594
Rainbow Mountain Tuff
22My19s06	Rainbow1 A1 ±exp gl MI1 30um	3.16511	0.0493191	13.0651	78.1401		4.45865	0.49619	0.0719833	0.0626525	0.490904	71.1442						1.19477	N/A	742.856	0.593933	0.568154	2.68596	663.994		696.732	1.05152	1.00642	2.9929	660.104		725.256	0.733999	0.702281	2.91592	661.028		763.077	0.469831	0.449339	2.4367	666.564		738.102	0.628433	0.601188
22My19s13	Rainbow1 A2 gl MI1 30um	3.04186	0.0606893	11.9961	79.2372		4.57546	0.367594	0.106808	0.0451576	0.56914	89.6458						1.12903	N/A	758.442	0.735011	0.689497	2.27574	670.8		713.543	1.25916	1.18179	1.97957	679.526		742.281	0.887285	0.832489	2.46868	665.759		784.332	0.550182	0.515972	1.98755	679.273		759.558	0.725671	0.680728
22My19s15	Rainbow1 A2 exp gl MI2 30um	3.15426	0.0671365	11.9949	78.9584		4.6285	0.441455	0.110871	0.0437824	0.600624	86.6625						1.09027	N/A	752.33	0.673435	0.756042	2.34442	668.954		705.007	1.15659	1.34531	2.22596	672.177		734.911	0.816937	0.928832	2.51366	666.436		777.419	0.515648	0.56886	2.11397	675.401		754.741	0.656005	0.73521
22My19s17	Rainbow1 C5 exp gl MI1 30um	3.51148	0.070772	12.5989	77.4628		5.178	0.461785	0.0872308	0.051458	0.577637	54.4457						1.03091	N/A	709.146	0.893616	0.976314	3.08028	659.096		652.564	1.83525	2.08779	1.6933	689.437	x	685.762	1.19082	1.32217	2.70949	663.676		728.539	0.711468	0.767423	2.86385	661.672		710.879	0.875277	0.955166
22My19t05	Rainbow1 C1 exp gl MI1 30um	3.47458	0.0471492	12.6208	77.4688		5.27883	0.452268	0.0875592	0.0615193	0.508475	55.9531						1.03008	N/A	711.142	0.891083	0.960148	2.45603	666.076		654.807	1.82489	2.03956	1.31378	705.848	x	687.964	1.18464	1.29513	2.16569	673.889		731.659	0.700181	0.745228	2.24429	671.666		712.869	0.872839	0.939497
Youngest Toba Tuff
22My19u05	Toba A1 gl MI1 20um	3.73327	0.0415472	13.5243	75.77		5.00731	0.787872	0.0396556	0.0468493	1.04921	86.8502	1.5	±	0.5	from max. H2O+CO2 contents of MI	697.228	1.0408	0.55	743.932	0.245715	0.283678	1.49943	697.252		691.694	0.445972	0.543527	1.93971	680.809		724.224	0.305431	0.359659	1.64646	691.232		758.918	0.209413	0.238281	1.39354	702.002		743.371	0.247213	0.285565
22My19u13	Toba C gl MI1 50um (deep!)	4.05852	0.0221157	13.7994	75.1852		5.17459	0.640769	0.0340832	0.0533612	1.03196	80.2788	1.5	±	0.5	from max. H2O+CO2 contents of MI	697.228	1.02653	0.55	735.343	0.243262	0.268119	2.97703	660.292		680.879	0.462959	0.535341	3.60984	653.794		714.299	0.309315	0.347081	3.19756	657.806		749.736	0.207582	0.226103	2.83203	662.073		733.726	0.247705	0.273384
22My19u15	Toba D gl MI1 30um	3.75096	0.0645534	13.8006	75.3264		5.30643	0.562831	0.0339599	0.0496503	1.10463	90.2122	1.5	±	0.5	from max. H2O+CO2 contents of MI	697.228	1.06668	0.55	748.595	0.205783	0.230731	2.03183	677.887		697.734	0.367348	0.431621	2.53057	666.188		729.676	0.253537	0.289107	2.19692	672.996		761.749	0.178792	0.198204	1.92195	681.39		744.163	0.215942	0.243066
22My19u17	Toba 3C Q2 ±exp gl MI1 30um	4.01879	0.0229895	13.8377	75.1976		5.24379	0.486275	0.0336202	0.0520628	1.10717	83.1365	1.5	±	0.5	from max. H2O+CO2 contents of MI	697.228	1.05058	0.55	740.303	0.229808	0.250808	2.53888	666.066		687.471	0.426876	0.486666	3.12788	658.564		720.154	0.288775	0.320277	2.74017	663.266		753.797	0.198203	0.214071	2.4096	667.255		736.748	0.239101	0.261679
1 Reference values for Mt. Pinatubo dacite from recalulated data of Palllister et al. (1996), for the Upper Bandelier Tuff from Campbell et al. (2009), for the Cottonwood Wash Tuff from Arató and Audétat (2017), for the Lassen Peak from Scruggs and Putirka (2018), and for the Toba Tuff from Reid et al. (2017). See data 10 for references.
[truncated: 87 more columns]

[truncated: 1 more sheets: Table 11]
